# Supplementary material for: Diagnosis of thyroid neoplasm using support vector machine algorithms based on platelet RNA-seq
Source: Endocrine. 2020 Nov 12;72(3):758–83. doi: 10.1007/s12020-020-02523-x (PMC8159845; doi:10.1007/s12020-020-02523-x)
Supplement: Supplementary file 3 — Supplementary Table S1 [file 12020_2020_2523_MOESM3_ESM.xlsx]

## Sheet: Sheet1
Table S1. Platelet purity after platelet isolation
	WBC	Neu#	Lym#	Mon#	Eos#	Bas#	RBC	PLT	PLT
Sample NO.	10^9/L	10^9/L	10^9/L	10^9/L	10^9/L	10^9/L	10^12/L	10^9/L	%
Test 1	5.25	0.78	4.17	0.16	0.12	0.02	0.12	3159	96
Test 2	2.06	0.19	1.71	0.13	0.02	0.01	0.1	1313	93
Test 3	3.49	0.59	2.22	0.39	0.27	0.02	0.27	1822	87
Test 4	1.23	0.15	0.9	0.13	0.05	NA	0.09	812	90
Test 5	6.27	0.47	5.22	0.26	0.28	0.04	0.14	2196	94
Test 6	0.72	NA	NA	NA	NA	NA	0.17	1408	89
Test 7	0.75	NA	NA	NA	NA	NA	0.1	1397	93
Test 8	1.9	0.27	1.27	NA	0.36	NA	0.1	2571	96
Test 9	2.79	0.08	2.63	NA	0.07	0.01	0.11	3836	97
Test 10	2.94	0.18	2.63	NA	0.11	0.02	0.09	1146	92
