# Supplementary material for: Diagnosis of thyroid neoplasm using support vector machine algorithms based on platelet RNA-seq
Source: Endocrine. 2020 Nov 12;72(3):758–83. doi: 10.1007/s12020-020-02523-x (PMC8159845; doi:10.1007/s12020-020-02523-x)
Supplement: Supplementary file 4 — Supplementary Table S2 [file 12020_2020_2523_MOESM4_ESM.xlsx]

## Sheet: Sheet1
Table S2. Detailed clinical characteristics of subjects
Number	Sex	Age,years	Group	Stage	One or both sides affected	Tumor size,cm	lymph node metastasis	Level VI lymph node metastasis	Lateral lymph node metastasis	Number of lymph node metastases	Total number of lymph nodes retrieved	Distant metastasis
1	female	27	TA		one
2	female	62	TA		one
3	female	55	TA		one
4	female	35	TA		one
5	male	68	TA		one
6	female	68	TA		one
7	female	33	TA		one
8	female	47	TA		one
9	male	34	TA		one
10	female	44	TA		one
11	male	59	TA		one
12	female	58	TA		one
13	male	75	TA		one
14	female	55	TA		both
15	male	70	TA		both
16	female	68	TA		both
17	female	56	TA		both
18	female	66	TA		both
19	female	52	TA		both
20	male	73	TA		both
21	female	38	TA		both
22	female	64	TA		both
23	female	62	TA		both
24	female	73	TA		both
25	female	81	TA		both
26	male	72	TA		both
27	male	76	TA		both
28	male	68	TA		both
29	female	51	TA		both
30	female	66	TA		both
31	female	61	TA		both
32	female	67	TA		both
33	male	49	PTC	1	one	0.4	NO				2	NO
34	female	58	PTC	1	one	0.3	NO				4	NO
35	female	31	PTC	1	one	0.7	NO				0	NO
36	female	59	PTC	1	one	0.5	NO				2	NO
37	female	39	PTC	1	one	0.6	NO				4	NO
38	female	57	PTC	1	one	0.5	NO				1	NO
39	female	59	PTC	1	one	0.5	NO				1	NO
40	female	52	PTC	1	one	0.8	NO				1	NO
41	male	63	PTC	1	one	1	NO				1	NO
42	female	45	PTC	1	one	0.5	NO				2	NO
43	female	57	PTC	1	one	2	NO				1	NO
44	male	64	PTC	1	one	1	NO				1	NO
45	female	29	PTC	1	one	1	NO				3	NO
46	female	36	PTC	1	one	0.6	NO				2	NO
47	female	23	PTC	1	one	1	NO				3	NO
48	male	30	PTC	1	one	0.8	NO				4	NO
49	female	24	PTC	1	one	0.8	NO				7	NO
50	female	73	PTC	1	one	3.5	NO				2	NO
51	male	55	PTC	1	one	0.2	NO				1	NO
52	female	46	PTC	1	one	0.1	NO				1	NO
53	male	29	PTC	1	one	1	NO				3	NO
54	female	29	PTC	1	one	0.3	NO				3	NO
55	female	54	PTC	1	one	0.2	NO				8	NO
56	female	58	PTC	1	one	0.4	NO				20	NO
57	female	55	PTC	1	one	1.4	NO				1	NO
58	female	31	PTC	1	one	2	NO				1	NO
59	male	42	PTC	1	one	1	NO				6	NO
60	female	52	PTC	1	one	0.4	NO				2	NO
61	male	36	PTC	1	one	0.5	NO				2	NO
62	female	28	PTC	1	one	0.4	NO				20	NO
63	female	58	PTC	1	both	1.5/0.1	NO				1	NO
64	female	63	PTC	1	both	0.6	NO				1	NO
65	female	35	PTC	1	both	0.4	NO				1	NO
66	female	66	PTC	1	both	0.5	NO				1	NO
67	female	42	PTC	1	both	1.5/0.7	NO				1	NO
68	female	48	PTC	1	both	1	NO				2	NO
69	female	55	PTC	1	both	0.4	NO				6	NO
70	female	52	PTC	1	both	0.5	NO				2	NO
71	female	55	PTC	1	both	0.5	NO				5	NO
72	female	63	PTC	1	both	0.2	NO				3	NO
73	female	49	PTC	1	both	1	NO				5	NO
74	female	29	MPTC	1	one	1	YES	YES	NO	1	1	NO
75	female	47	MPTC	1	one	0.4	YES	YES	NO	1	2	NO
76	female	41	MPTC	1	one	0.7	YES	YES	NO	1	3	NO
77	male	40	MPTC	1	one	1.3	YES	YES	NO	4	5	NO
78	female	26	MPTC	1	one	0.5	YES	YES	NO	5	10	NO
79	male	39	MPTC	1	one	0.3	YES	YES	NO	1	2	NO
80	female	45	MPTC	1	one	0.9	YES	YES	NO	4	5	NO
81	female	39	MPTC	1	one	1	YES	YES	NO	5	6	NO
82	female	45	MPTC	1	one	0.3	YES	YES	NO	3	5	NO
83	female	38	MPTC	1	one	0.8	YES	YES	NO	1	6	NO
84	male	41	MPTC	1	one	0.2	YES	YES	NO	1	2	NO
85	female	56	MPTC	1	one	0.6	YES	YES	NO	3	3	NO
86	female	36	MPTC	1	both	1	YES	YES	NO	1	2	NO
87	male	35	MPTC	1	both	1	YES	YES	NO	3	6	NO
88	female	55	MPTC	1	both	0.6/2	YES	YES	NO	6	6	NO
89	female	24	MPTC	1	both	3	YES	YES	NO	21	56	NO
90	female	60	MPTC	1	both	0.4/0.1	YES	YES	NO	4	4	NO
91	female	34	MPTC	1	both	1	YES	YES	NO	7	11	NO
92	female	44	MPTC	1	both	0.6	YES	YES	NO	3	3	NO
93	female	57	MPTC	1	both	0.4	YES	YES	NO	1	4	NO
94	male	36	MPTC	1	both	2	YES	YES	NO	1	2	NO
95	male	47	MPTC	1	both	0.6/0.1	YES	YES	NO	1	2	NO
96	female	49	MPTC	1	both	0.3	YES	YES	NO	3	4	NO
97	female	52	MPTC	1	both	1.2/1	YES	YES	YES	15	28	NO
98	male	45	MPTC	1	both	2	YES	YES	YES	10	29	NO
99	female	33	MPTC	1	both	2	YES	YES	YES	6	11	NO
100	female	37	MPTC	2	both	3/0.8	YES	YES	YES	20	34	NO
101	female	41	MPTC	1	both	2.5	YES	YES	YES	12	17	NO
102	female	25	MPTC	1	both	0.6/0.3	YES	YES	YES	17	42	NO
103	female	73	MPTC	2	both	1.5	YES	YES	YES	4	19	NO
104	male	52	MPTC	1	both	2.5/0.7	YES	YES	YES	8	11	NO
105	female	58	MPTC	2	both	1/0.4/0.6	YES	YES	YES	3	16	NO
106	female	25	MPTC	1	both	0.3	YES	YES	YES	4	27	NO
107	female	50	MPTC	1	both	3/0.6	YES	YES	YES	2	19	NO
108	female	54	MPTC	1	both	0.2	YES	YES	YES	2	11	NO
109	male	41	MPTC	1	both	1.5	YES	YES	YES	4	14	NO
110	female	49	NC
111	female	47	NC
112	female	61	NC
113	female	45	NC
114	female	29	NC
115	female	21	NC
116	male	65	NC
117	male	57	NC
118	male	69	NC
119	male	45	NC
120	female	56	NC
121	female	62	NC
122	female	60	NC
123	female	75	NC
124	female	64	NC
125	male	74	NC
126	male	66	NC
127	female	62	NC
128	female	55	NC
129	female	62	NC
130	male	62	NC
131	female	69	NC
132	male	69	NC
133	female	66	NC
134	male	69	NC
135	male	62	NC
136	female	68	NC
137	female	74	NC
138	male	68	NC
139	male	73	NC
140	male	56	NC
141	male	66	NC
142	male	60	NC
143	female	73	NC
144	male	73	NC
145	female	71	NC
146	female	62	NC
147	male	64	NC
148	male	40	NC
149	female	35	NC
150	female	33	NC
151	female	25	NC
152	female	43	NC
153	female	37	NC
154	male	19	NC
155	female	35	NC
156	male	18	NC
157	male	38	NC
158	male	36	NC
159	male	26	NC
160	female	34	NC
161	male	39	NC
162	female	33	NC
163	female	47	NC
164	male	24	NC
165	female	37	NC
166	male	31	NC
167	male	32	NC
168	female	60	NC
169	male	31	NC
170	female	25	NC
171	female	38	NC
172	male	32	NC
