# Supplementary material for: Diagnosis of thyroid neoplasm using support vector machine algorithms based on platelet RNA-seq
Source: Endocrine. 2020 Nov 12;72(3):758–83. doi: 10.1007/s12020-020-02523-x (PMC8159845; doi:10.1007/s12020-020-02523-x)
Supplement: Supplementary file 5 — Supplementary Table S3 [file 12020_2020_2523_MOESM5_ESM.xlsx]

## Sheet: diff.A_NC
Table S3. Genes with differential transcript levels between healthy donor platelets and platelets of patients with thyroid adenomas
Ensembl gene ID	Gene name	Base mean	log2FoldChange	lfcSE	stat	pvalue	padj
ENSG00000146386	ABRACL	231.951	1.0494	0.305194	3.43848	0.00058499	0.0151468
ENSG00000278730	AC005332.9	164.112	1.0272	0.324881	3.16179	0.00156805	0.0310198
ENSG00000198134	AC007537.1	164.838	2.36916	0.211227	11.2162	3.4e-29	6.95e-25
ENSG00000282863	AC012560.1	128.973	1.64351	0.343408	4.78588	1.7e-06	0.000161966
ENSG00000229056	AC020571.1	117.653	1.63536	0.430634	3.79757	0.000146121	0.00534687
ENSG00000276900	AC023157.3	119.045	1.39963	0.406909	3.43966	0.000582451	0.0151171
ENSG00000253683	AC027309.2	398.523	1.29848	0.209476	6.19869	5.69e-10	1.79e-07
ENSG00000237473	AC068759.1	229.062	1.13322	0.325743	3.47886	0.000503545	0.0135622
ENSG00000228651	AC074327.1	714.524	1.67226	0.262363	6.37384	1.84e-10	6.86e-08
ENSG00000267279	AC090409.1	1757.53	1.44749	0.22406	6.46027	1.05e-10	4.03e-08
ENSG00000266356	AC090615.1	369.184	1.76559	0.269144	6.56003	5.38e-11	2.25e-08
ENSG00000230773	AC092650.1	142.353	1.00851	0.301692	3.34287	0.00082918	0.0197449
ENSG00000234287	AC099560.2	514.338	-1.04111	0.273032	-3.81316	0.000137201	0.00506579
ENSG00000250348	AC113404.1	160.651	1.08021	0.26326	4.10322	4.07e-05	0.00197962
ENSG00000224550	AC114491.1	732.382	1.42843	0.228716	6.24544	4.23e-10	1.39e-07
ENSG00000238000	AC116347.1	112.447	1.45946	0.324195	4.50178	6.74e-06	0.000490534
ENSG00000213763	ACTBP2	1046.18	-2.19667	0.230262	-9.53986	1.43e-21	1.46e-17
ENSG00000101126	ADNP	203.776	1.53022	0.42168	3.62885	0.000284684	0.00886335
ENSG00000153207	AHCTF1	267.192	1.61897	0.290355	5.57583	2.46e-08	4.94e-06
ENSG00000169877	AHSP	102.729	2.82752	0.628355	4.49988	6.8e-06	0.000491441
ENSG00000110711	AIP	262.833	1.10479	0.36249	3.04779	0.00230532	0.0409335
ENSG00000127914	AKAP9	370.159	1.61888	0.296229	5.46497	4.63e-08	7.83e-06
ENSG00000260912	AL158206.1	1126.9	2.40115	0.3942	6.09118	1.12e-09	3.32e-07
ENSG00000272288	AL451165.2	131.336	1.06124	0.287311	3.69371	0.00022101	0.0073389
ENSG00000234810	AL603840.1	780.099	1.07614	0.262916	4.0931	4.26e-05	0.00204383
ENSG00000132965	ALOX5AP	875.098	2.52105	0.382699	6.58755	4.47e-11	1.99e-08
ENSG00000129055	ANAPC13	171.901	1.32237	0.341521	3.87201	0.000107943	0.00427075
ENSG00000164512	ANKRD55	674.248	1.06768	0.242089	4.41028	1.03e-05	0.000685613
ENSG00000143401	ANP32E	306.279	2.40444	0.470993	5.10504	3.31e-07	4.27e-05
ENSG00000166747	AP1G1	217.095	1.38719	0.364454	3.8062	0.000141116	0.00518229
ENSG00000128335	APOL2	139.333	1.56936	0.467782	3.35489	0.000793953	0.0191513
ENSG00000142192	APP	578.939	-1.34631	0.322845	-4.17015	3.04e-05	0.00157633
ENSG00000103569	AQP9	225.264	1.63793	0.516327	3.17227	0.00151253	0.0301255
ENSG00000165527	ARF6	703.904	1.97866	0.445949	4.43695	9.12e-06	0.00062212
ENSG00000130429	ARPC1B	254.209	-1.06161	0.194246	-5.46528	4.62e-08	7.83e-06
ENSG00000241553	ARPC4	3782.44	1.20798	0.240896	5.01452	5.32e-07	6.11e-05
ENSG00000145782	ATG12	319.703	1.08529	0.309567	3.50582	0.000455195	0.0125316
ENSG00000074370	ATP2A3	3964.48	-1.2125	0.2176	-5.57214	2.52e-08	4.99e-06
ENSG00000138085	ATRAID	462.799	1.10344	0.294576	3.74587	0.000179773	0.00634009
ENSG00000085224	ATRX	274.781	1.1326	0.360223	3.14415	0.00166571	0.0322043
ENSG00000138376	BARD1	134.781	1.13029	0.352838	3.20343	0.001358	0.0279285
ENSG00000198604	BAZ1A	130.703	1.35039	0.318223	4.24354	2.2e-05	0.00123642
ENSG00000123636	BAZ2B	159.281	1.49001	0.470896	3.1642	0.00155509	0.0307932
ENSG00000114439	BBX	406.281	1.16	0.311414	3.72496	0.00019535	0.00674979
ENSG00000142867	BCL10	184.756	2.11387	0.448196	4.7164	2.4e-06	0.000215367
ENSG00000140379	BCL2A1	500.451	2.58189	0.406242	6.35554	2.08e-10	7.59e-08
ENSG00000186716	BCR	208.749	1.01306	0.284333	3.56293	0.000366744	0.0107784
ENSG00000090013	BLVRB	567.402	1.16532	0.372796	3.1259	0.00177262	0.0337606
ENSG00000162819	BROX	988.006	1.00987	0.303894	3.32311	0.000890195	0.0208579
ENSG00000156411	C14orf2	991.723	1.26113	0.223251	5.64894	1.61e-08	3.35e-06
ENSG00000143110	C1orf162	581.136	1.24488	0.313721	3.96812	7.24e-05	0.00312611
ENSG00000112308	C6orf62	6602.39	2.79073	0.374437	7.45314	9.11e-14	6.66e-11
ENSG00000151893	CACUL1	506.267	1.54116	0.399934	3.85352	0.00011643	0.00451913
ENSG00000143933	CALM2	6508.8	1.19841	0.188651	6.35251	2.12e-10	7.6e-08
ENSG00000164047	CAMP	134.272	3.26913	0.700277	4.66834	3.04e-06	0.000259875
ENSG00000042493	CAPG	868.922	1.40388	0.370967	3.78438	0.000154092	0.0056285
ENSG00000116489	CAPZA1	1696.56	1.41654	0.290055	4.88368	1.04e-06	0.000105964
ENSG00000204397	CARD16	1890.65	1.62909	0.260296	6.25859	3.88e-10	1.3e-07
ENSG00000079691	CARMIL1	106.826	2.31996	0.456155	5.08589	3.66e-07	4.59e-05
ENSG00000106144	CASP2	577.232	1.3965	0.355665	3.92644	8.62e-05	0.00359166
ENSG00000196954	CASP4	1137.87	2.08013	0.295477	7.03991	1.92e-12	1.19e-09
ENSG00000160799	CCDC12	197.647	1.59845	0.390917	4.08898	4.33e-05	0.00206104
ENSG00000160050	CCDC28B	104.521	1.11648	0.310428	3.59657	0.000322437	0.0097631
ENSG00000149231	CCDC82	182.875	1.225	0.305777	4.0062	6.17e-05	0.00270263
ENSG00000276070	CCL4L2	136.637	2.18536	0.481726	4.53653	5.72e-06	0.000431656
ENSG00000177697	CD151	2280.1	-1.28182	0.259834	-4.93323	8.09e-07	8.66e-05
ENSG00000167851	CD300A	348.668	1.20467	0.390775	3.08277	0.00205081	0.0381703
ENSG00000151465	CDC123	151.325	1.33551	0.407952	3.2737	0.0010615	0.0233976
ENSG00000158985	CDC42SE2	7556.15	1.54779	0.314865	4.91572	8.85e-07	9.28e-05
ENSG00000145996	CDKAL1	115.557	1.61542	0.433817	3.72375	0.000196288	0.00676239
ENSG00000091527	CDV3	136.272	1.36857	0.337183	4.05883	4.93e-05	0.00228763
ENSG00000182923	CEP63	105.445	1.74947	0.456053	3.83612	0.000124996	0.00474358
ENSG00000130724	CHMP2A	599.413	1.27038	0.26647	4.76744	1.87e-06	0.00017588
ENSG00000138433	CIR1	172.61	1.69675	0.354345	4.7884	1.68e-06	0.000160689
ENSG00000069493	CLEC2D	246.511	1.50508	0.467708	3.21799	0.0012909	0.0271103
ENSG00000166523	CLEC4E	104.835	2.05001	0.591705	3.46458	0.00053106	0.0140347
ENSG00000162368	CMPK1	6914.25	-1.08231	0.20488	-5.28267	1.27e-07	1.86e-05
ENSG00000140932	CMTM2	306.418	1.9674	0.333579	5.89785	3.68e-09	8.86e-07
ENSG00000143771	CNIH4	117.133	1.83117	0.434782	4.21171	2.53e-05	0.00136428
ENSG00000183978	COA3	227.604	1.59482	0.279632	5.70331	1.18e-08	2.56e-06
ENSG00000168090	COPS6	423.187	1.0955	0.331518	3.30451	0.000951419	0.0216836
ENSG00000226976	COX6A1P2	387.476	1.32298	0.288911	4.5792	4.67e-06	0.000368075
ENSG00000214078	CPNE1	567.738	1.12626	0.310753	3.62429	0.000289755	0.00897971
ENSG00000110090	CPT1A	185.101	1.05529	0.320768	3.28988	0.0010023	0.0223335
ENSG00000095321	CRAT	2344.94	-1.09669	0.266943	-4.10833	3.99e-05	0.00194095
ENSG00000103196	CRISPLD2	135.327	2.32143	0.624738	3.71585	0.00020252	0.00688132
ENSG00000178585	CTNNBIP1	165.154	-1.18161	0.29129	-4.05647	4.98e-05	0.0023004
ENSG00000180871	CXCR2	813.309	1.70491	0.411193	4.14626	3.38e-05	0.00171584
ENSG00000119004	CYP20A1	105.218	1.5501	0.518183	2.99141	0.0027769	0.046589
ENSG00000120306	CYSTM1	192.966	1.60063	0.470656	3.40085	0.000671758	0.0168599
ENSG00000198924	DCLRE1A	1306.61	1.2394	0.279409	4.4358	9.17e-06	0.000623377
ENSG00000137100	DCTN3	254.925	1.5794	0.336704	4.69076	2.72e-06	0.000237932
ENSG00000223972	DDX11L1	128.839	1.14464	0.342804	3.33906	0.000840622	0.0199709
ENSG00000104325	DECR1	220.279	1.36187	0.32578	4.18034	2.91e-05	0.00151888
ENSG00000239839	DEFA3	162.55	1.82072	0.502476	3.62349	0.000290655	0.0089809
ENSG00000126698	DNAJC8	680.37	1.00234	0.218309	4.59139	4.4e-06	0.000353197
ENSG00000147459	DOCK5	399.82	2.36823	0.441747	5.36104	8.27e-08	1.25e-05
ENSG00000163840	DTX3L	177.077	1.84381	0.575176	3.20565	0.00134759	0.0278437
ENSG00000158716	DUSP23	132.339	1.19484	0.374416	3.1912	0.00141682	0.0288096
ENSG00000144597	EAF1	158.65	1.57459	0.384872	4.09121	4.29e-05	0.00205203
ENSG00000145088	EAF2	141.639	1.31765	0.337262	3.90689	9.35e-05	0.00379433
ENSG00000129518	EAPP	307.37	1.04629	0.346231	3.02194	0.00251157	0.0436485
ENSG00000147155	EBP	257.044	1.48929	0.497946	2.99087	0.00278186	0.0466035
ENSG00000178852	EFCAB13	103.614	1.97857	0.368391	5.37086	7.84e-08	1.21e-05
ENSG00000129521	EGLN3	362.088	1.38985	0.36119	3.84797	0.000119101	0.00458797
ENSG00000231684	EIF1P3	101.208	-1.59543	0.197633	-8.07272	6.87e-16	1e-12
ENSG00000130741	EIF2S3	496.584	1.64429	0.42631	3.85703	0.000114775	0.00447184
ENSG00000164181	ELOVL7	2575.65	-1.03183	0.235194	-4.38713	1.15e-05	0.000745851
ENSG00000125037	EMC3	5396.71	1.10058	0.200056	5.50137	3.77e-08	6.86e-06
ENSG00000128463	EMC4	310.301	1.62009	0.327991	4.93944	7.83e-07	8.48e-05
ENSG00000102119	EMD	675.28	-1.28493	0.320027	-4.01507	5.94e-05	0.00265415
ENSG00000063245	EPN1	120.976	-1.48079	0.453178	-3.26757	0.00108476	0.0238332
ENSG00000139163	ETNK1	334.204	2.11631	0.44004	4.80935	1.51e-06	0.000146793
ENSG00000185862	EVI2B	316.652	1.66946	0.391753	4.2615	2.03e-05	0.00118142
ENSG00000048828	FAM120A	114.198	1.30115	0.404737	3.2148	0.00130537	0.0273299
ENSG00000172775	FAM192A	298.896	1.08851	0.304604	3.57352	0.000352215	0.0105023
ENSG00000144649	FAM198A	538.172	1.25157	0.255386	4.90069	9.55e-07	9.85e-05
ENSG00000072803	FBXW11	218.502	-1.46661	0.393022	-3.73162	0.000190252	0.00662964
ENSG00000127951	FGL2	418.935	1.73237	0.441672	3.9223	8.77e-05	0.00363168
ENSG00000105701	FKBP8	4834.54	-1.18749	0.315005	-3.76973	0.000163423	0.00588525
ENSG00000217128	FNIP1	131.578	2.5083	0.462784	5.42003	5.96e-08	9.67e-06
ENSG00000171051	FPR1	1226.05	1.26371	0.396071	3.19062	0.0014197	0.0288096
ENSG00000082074	FYB1	5067.37	1.11628	0.186044	6.00006	1.97e-09	5.48e-07
ENSG00000123689	G0S2	2198.74	1.674	0.435816	3.84107	0.000122501	0.00467277
ENSG00000133574	GIMAP4	386.928	1.25827	0.297712	4.22645	2.37e-05	0.0013054
ENSG00000179144	GIMAP7	359.41	1.29972	0.350486	3.70835	0.000208617	0.007065
ENSG00000173221	GLRX	364.957	1.20132	0.311252	3.85965	0.000113549	0.00443255
ENSG00000130755	GMFG	2465.19	1.27385	0.276264	4.61099	4.01e-06	0.000326598
ENSG00000065135	GNAI3	591.54	1.01576	0.334555	3.03615	0.00239616	0.0422167
ENSG00000113384	GOLPH3	483.398	-1.14701	0.295317	-3.884	0.000102752	0.00410506
ENSG00000077585	GPR137B	219.038	-1.09864	0.336969	-3.26037	0.00111265	0.0243108
ENSG00000132475	H3F3B	11537.2	1.25034	0.238257	5.24785	1.54e-07	2.22e-05
ENSG00000223609	HBD	360.952	1.24245	0.412053	3.01526	0.00256759	0.044246
ENSG00000136929	HEMGN	1296.17	1.21724	0.295781	4.11534	3.87e-05	0.00190202
ENSG00000187837	HIST1H1C	740.015	1.00011	0.245516	4.0735	4.63e-05	0.00217776
ENSG00000277075	HIST1H2AE	1094.17	1.01382	0.296609	3.41805	0.000630713	0.0160663
ENSG00000158373	HIST1H2BD	1003.17	1.01183	0.304543	3.32244	0.000892332	0.0208737
ENSG00000273802	HIST1H2BG	1032.61	1.11263	0.26831	4.14681	3.37e-05	0.00171584
ENSG00000197061	HIST1H4C	385.039	1.34523	0.32443	4.14643	3.38e-05	0.00171584
ENSG00000158406	HIST1H4H	3736.82	1.34149	0.383232	3.50046	0.000464449	0.0127179
ENSG00000104824	HNRNPL	185.673	1.11569	0.350665	3.18164	0.00146441	0.0293672
ENSG00000105323	HNRNPUL1	438.085	-1.10903	0.321349	-3.45118	0.000558141	0.0145994
ENSG00000163565	IFI16	287.129	1.07757	0.32312	3.33489	0.000853319	0.0202021
ENSG00000126709	IFI6	625.656	1.5243	0.412637	3.69404	0.00022072	0.0073389
ENSG00000119922	IFIT2	577.499	1.60972	0.447956	3.59346	0.00032631	0.00985919
ENSG00000119917	IFIT3	446.547	1.68683	0.459711	3.66933	0.000243191	0.00782151
ENSG00000211890	IGHA2	389.819	-1.62085	0.439169	-3.69071	0.000223632	0.00738708
ENSG00000211896	IGHG1	859.32	-1.9097	0.44056	-4.33472	1.46e-05	0.000901894
ENSG00000140749	IGSF6	783.36	3.67006	0.474545	7.73384	1.04e-14	1.12e-11
ENSG00000071243	ING3	397.349	1.23457	0.370066	3.33607	0.000849709	0.02014
ENSG00000102786	INTS6	123.676	1.31417	0.434829	3.02227	0.00250883	0.0436378
ENSG00000140968	IRF8	742.1	-1.29732	0.420751	-3.08334	0.00204693	0.0381329
ENSG00000187608	ISG15	537.533	1.43123	0.357122	4.00769	6.13e-05	0.00269147
ENSG00000172183	ISG20	624.401	1.42255	0.327318	4.34607	1.39e-05	0.000866979
ENSG00000078747	ITCH	133.033	1.23291	0.414714	2.97292	0.00294979	0.0483667
ENSG00000259207	ITGB3	6804.29	-1.29233	0.226701	-5.70056	1.19e-08	2.57e-06
ENSG00000171385	KCND3	205.018	1.66598	0.415218	4.0123	6.01e-05	0.00265725
ENSG00000135709	KIAA0513	1167.94	1.06574	0.265624	4.01223	6.01e-05	0.00265725
ENSG00000185896	LAMP1	253.097	-1.09501	0.307163	-3.56491	0.000363977	0.0107125
ENSG00000116586	LAMTOR2	390.543	1.06551	0.257386	4.13972	3.48e-05	0.00174336
ENSG00000188186	LAMTOR4	1218.31	1.75137	0.286041	6.12281	9.19e-10	2.81e-07
ENSG00000155506	LARP1	132.943	1.13228	0.351759	3.2189	0.00128684	0.0270543
ENSG00000148346	LCN2	3117.83	1.11011	0.252079	4.40383	1.06e-05	0.000701789
ENSG00000196233	LCOR	773.076	1.52311	0.297523	5.11929	3.07e-07	4.02e-05
ENSG00000245164	LINC00861	150.973	1.11842	0.371961	3.00681	0.00264004	0.04507
ENSG00000251301	LINC02384	422.348	1.25072	0.255253	4.89993	9.59e-07	9.85e-05
ENSG00000163898	LIPH	288.038	1.66764	0.352357	4.7328	2.21e-06	0.000203124
ENSG00000169223	LMAN2	735.563	1.11608	0.340913	3.27381	0.00106107	0.0233976
ENSG00000105983	LMBR1	131.5	-1.6962	0.466102	-3.63911	0.000273579	0.00859609
ENSG00000197324	LRP10	1701.08	-1.05597	0.281518	-3.75097	0.00017615	0.00625245
ENSG00000129295	LRRC6	158.333	1.39961	0.360712	3.88014	0.000104398	0.0041627
ENSG00000171492	LRRC8D	1024.01	-1.12619	0.264432	-4.25891	2.05e-05	0.00119039
ENSG00000181817	LSM10	260.575	1.04383	0.305022	3.42215	0.000621278	0.0159052
ENSG00000130332	LSM7	142.381	1.20312	0.372268	3.23187	0.00122981	0.0262313
ENSG00000204482	LST1	1503.17	1.18522	0.333141	3.55772	0.000374088	0.0108966
ENSG00000216863	LY86-AS1	254.837	1.15262	0.311867	3.69586	0.000219141	0.00730052
ENSG00000154589	LY96	113.524	2.9447	0.504789	5.83353	5.43e-09	1.28e-06
ENSG00000196782	MAML3	259.529	1.13501	0.376782	3.01237	0.00259216	0.0445943
ENSG00000198162	MAN1A2	402.726	1.92652	0.286027	6.73544	1.63e-11	7.77e-09
ENSG00000131711	MAP1B	633.748	2.44158	0.413102	5.91037	3.41e-09	8.31e-07
ENSG00000144893	MED12L	2896.6	1.09735	0.219835	4.9917	5.99e-07	6.76e-05
ENSG00000248309	MEF2C-AS1	384.525	1.12841	0.277719	4.06314	4.84e-05	0.00225114
ENSG00000135596	MICAL1	181.37	-1.62794	0.516903	-3.1494	0.00163604	0.031811
ENSG00000198160	MIER1	510.614	1.14303	0.30037	3.80541	0.000141567	0.00518951
ENSG00000163563	MNDA	2515.59	3.22776	0.354938	9.09387	9.56e-20	3.91e-16
ENSG00000196199	MPHOSPH8	195.76	1.34097	0.371555	3.60907	0.000307301	0.00936787
ENSG00000110077	MS4A6A	860.165	1.32128	0.411252	3.21281	0.00131442	0.0274632
ENSG00000198736	MSRB1	595.835	1.42702	0.330769	4.31425	1.6e-05	0.000972061
ENSG00000248527	MTATP6P1	31691.5	-1.11198	0.268657	-4.13902	3.49e-05	0.00174442
ENSG00000228253	MT-ATP8	4345.49	-1.39198	0.308559	-4.51122	6.45e-06	0.000474264
ENSG00000198804	MT-CO1	179981	-1.17435	0.253224	-4.63761	3.52e-06	0.000293069
ENSG00000237973	MTCO1P12	450.612	-2.31683	0.311549	-7.43649	1.03e-13	7.29e-11
ENSG00000198938	MT-CO3	145413	-1.0294	0.267564	-3.84732	0.000119417	0.00459077
ENSG00000122033	MTIF3	129.873	1.05647	0.326441	3.23632	0.00121081	0.025907
ENSG00000225630	MTND2P28	1935.12	-1.93389	0.300123	-6.44366	1.17e-10	4.42e-08
ENSG00000212907	MT-ND4L	26383.8	-1.06861	0.293009	-3.64703	0.00026529	0.00837425
ENSG00000210154	MT-TD	112.374	-1.60574	0.369932	-4.34062	1.42e-05	0.000883363
ENSG00000210194	MT-TE	391.426	-1.28461	0.349469	-3.67588	0.000237031	0.00769597
ENSG00000210049	MT-TF	155.121	-2.65874	0.388748	-6.83925	7.96e-12	4.29e-09
ENSG00000209082	MT-TL1	256.141	-1.2792	0.332527	-3.8469	0.000119623	0.00459077
ENSG00000210112	MT-TM	100.992	-1.2522	0.337774	-3.70723	0.000209542	0.0070846
ENSG00000210195	MT-TT	173.438	-2.17804	0.354123	-6.15052	7.72e-10	2.39e-07
ENSG00000210077	MT-TV	221.403	-1.16291	0.351262	-3.31067	0.000930732	0.0213912
ENSG00000059728	MXD1	631.371	1.95054	0.357348	5.45836	4.81e-08	8.06e-06
ENSG00000179820	MYADM	247.228	-1.31958	0.416991	-3.16453	0.00155332	0.0307932
ENSG00000105835	NAMPT	1060.47	1.66522	0.391808	4.25009	2.14e-05	0.0012209
ENSG00000229644	NAMPTP1	286.893	1.66179	0.379335	4.38079	1.18e-05	0.000760613
ENSG00000116701	NCF2	556.48	1.0806	0.315546	3.42453	0.000615875	0.0158044
ENSG00000084676	NCOA1	254.374	1.43734	0.347391	4.13752	3.51e-05	0.00174727
ENSG00000189043	NDUFA4	1675.25	1.11082	0.220161	5.04546	4.52e-07	5.44e-05
ENSG00000119421	NDUFA8	100.665	1.30534	0.354126	3.6861	0.000227714	0.00745263
ENSG00000165264	NDUFB6	233.15	1.57388	0.313014	5.02814	4.95e-07	5.76e-05
ENSG00000109390	NDUFC1	307.426	1.03829	0.245021	4.23756	2.26e-05	0.0012594
ENSG00000164258	NDUFS4	184.932	1.05783	0.299386	3.53334	0.000410346	0.0116255
ENSG00000165525	NEMF	382.059	1.65441	0.333577	4.95961	7.06e-07	7.9e-05
ENSG00000162614	NEXN	1767.39	1.00185	0.168274	5.95367	2.62e-09	6.62e-07
ENSG00000102908	NFAT5	390.2	-1.46411	0.446586	-3.27845	0.00104377	0.0231064
ENSG00000164190	NIPBL	153.73	1.29579	0.430296	3.01139	0.00260059	0.044611
ENSG00000103202	NME4	1206.46	-1.07145	0.33419	-3.20611	0.00134542	0.0278437
ENSG00000123609	NMI	288.247	1.28927	0.354944	3.63232	0.000280883	0.00877169
ENSG00000182117	NOP10	907.014	1.32533	0.256633	5.16428	2.41e-07	3.25e-05
ENSG00000142546	NOSIP	526.922	1.04206	0.313535	3.32357	0.000888737	0.0208476
ENSG00000148572	NRBF2	164.364	1.22283	0.372751	3.28057	0.00103599	0.0229838
ENSG00000070081	NUCB2	247.928	1.29265	0.275821	4.68656	2.78e-06	0.00024184
ENSG00000213965	NUDT19	250.417	1.80355	0.386818	4.66252	3.12e-06	0.000265118
ENSG00000126883	NUP214	170.714	1.43049	0.358737	3.98758	6.67e-05	0.00291121
ENSG00000093000	NUP50	239.448	1.71797	0.401065	4.28351	1.84e-05	0.00109389
ENSG00000147206	NXF3	109.077	1.71603	0.519069	3.30597	0.000946499	0.0216225
ENSG00000135114	OASL	164.653	1.97525	0.525103	3.76164	0.000168803	0.00605766
ENSG00000184792	OSBP2	1216.55	-1.16326	0.364808	-3.18869	0.0014292	0.0289039
ENSG00000132823	OSER1	388.907	1.03972	0.336724	3.08776	0.00201673	0.0377422
ENSG00000181631	P2RY13	197.086	1.73232	0.582154	2.97571	0.00292309	0.0480641
ENSG00000152520	PAN3	660.162	2.39056	0.44651	5.35389	8.61e-08	1.29e-05
ENSG00000169564	PCBP1	607.167	-1.83339	0.30505	-6.01014	1.85e-09	5.27e-07
ENSG00000184226	PCDH9	130.048	1.10484	0.360918	3.06119	0.00220461	0.0401204
ENSG00000247774	PCED1B-AS1	322.76	1.34404	0.363061	3.70198	0.000213924	0.00716172
ENSG00000083642	PDS5B	183.763	1.79729	0.464812	3.8667	0.000110317	0.00433114
ENSG00000165650	PDZD8	101.943	1.98105	0.573594	3.45375	0.000552843	0.0145166
ENSG00000179094	PER1	139.595	-1.93368	0.548141	-3.52772	0.000419162	0.0118589
ENSG00000054148	PHPT1	114.162	1.24232	0.390205	3.18377	0.00145371	0.0292099
ENSG00000145675	PIK3R1	266.26	-1.293	0.428632	-3.01657	0.00255654	0.0441673
ENSG00000085514	PILRA	561.275	1.31143	0.408697	3.20882	0.0013328	0.0277339
ENSG00000102096	PIM2	652.395	1.30744	0.417149	3.13422	0.0017231	0.0330328
ENSG00000150867	PIP4K2A	14831.4	2.16222	0.319759	6.76203	1.36e-11	6.63e-09
ENSG00000132963	POMP	547.115	1.21569	0.24706	4.92062	8.63e-07	9.14e-05
ENSG00000188219	POTEE	397.589	-1.90517	0.226933	-8.39529	4.65e-17	9.51e-14
ENSG00000127125	PPCS	391.71	1.25333	0.267811	4.67992	2.87e-06	0.000247693
ENSG00000125534	PPDPF	976.122	-1.73904	0.316224	-5.4994	3.81e-08	6.86e-06
ENSG00000213889	PPM1N	153.782	1.30432	0.275955	4.72655	2.28e-06	0.000207613
ENSG00000213639	PPP1CB	3997.18	3.30748	0.386386	8.56004	1.13e-17	2.88e-14
ENSG00000138814	PPP3CA	776.23	2.20934	0.391157	5.64821	1.62e-08	3.35e-06
ENSG00000221823	PPP3R1	105.118	-1.01829	0.324946	-3.13372	0.00172604	0.0330581
ENSG00000167815	PRDX2	167.789	1.53461	0.380899	4.02891	5.6e-05	0.00253584
ENSG00000101911	PRPS2	110.34	2.04471	0.55775	3.66599	0.000246381	0.00791166
ENSG00000131188	PRR7	559.783	-2.0621	0.378459	-5.44867	5.07e-08	8.37e-06
ENSG00000041357	PSMA4	354.967	1.21098	0.314957	3.8449	0.0001206	0.00461963
ENSG00000277791	PSMB3	822.095	1.17222	0.367981	3.18556	0.00144474	0.0290867
ENSG00000159377	PSMB4	531.544	1.47167	0.343789	4.28073	1.86e-05	0.00110448
ENSG00000142507	PSMB6	508.645	1.50476	0.334683	4.49606	6.92e-06	0.000498583
ENSG00000240065	PSMB9	1467.94	1.15196	0.256757	4.48657	7.24e-06	0.000515857
ENSG00000108671	PSMD11	315.166	1.02969	0.306076	3.36418	0.000767726	0.0186064
ENSG00000100911	PSME2	452.856	1.06376	0.298668	3.56169	0.000368474	0.0107827
ENSG00000225131	PSME2P2	156.801	1.46182	0.286129	5.10895	3.24e-07	4.22e-05
ENSG00000214182	PTMAP5	1601.03	1.62042	0.194626	8.32581	8.38e-17	1.56e-13
ENSG00000127947	PTPN12	1550.18	1.09462	0.272805	4.01247	6.01e-05	0.00265725
ENSG00000100362	PVALB	2288.58	1.03016	0.242336	4.25095	2.13e-05	0.00121967
ENSG00000198858	R3HDM4	6385.5	-1.22123	0.267429	-4.56656	4.96e-06	0.00038647
ENSG00000138698	RAP1GDS1	591.008	1.0556	0.291571	3.62039	0.000294155	0.00906166
ENSG00000181467	RAP2B	2637.37	1.16104	0.266613	4.35478	1.33e-05	0.000838361
ENSG00000123728	RAP2C	127.196	1.52476	0.447109	3.41027	0.000648977	0.0164089
ENSG00000185989	RASA3	2569.31	-1.11936	0.252553	-4.43218	9.33e-06	0.000631825
ENSG00000153179	RASSF3	533.745	3.74956	0.499567	7.50562	6.11e-14	4.81e-11
ENSG00000137710	RDX	160.93	1.01621	0.270941	3.75066	0.000176371	0.00625245
ENSG00000183688	RFLNB	381.326	1.24208	0.314755	3.94616	7.94e-05	0.00334242
ENSG00000116741	RGS2	1934.96	1.23091	0.365535	3.36743	0.000758717	0.0184318
ENSG00000187010	RHD	993.73	1.49355	0.277801	5.37635	7.6e-08	1.18e-05
ENSG00000132669	RIN2	202.963	2.74161	0.481458	5.6944	1.24e-08	2.64e-06
ENSG00000143622	RIT1	1605.48	1.35143	0.268782	5.02796	4.96e-07	5.76e-05
ENSG00000153561	RMND5A	1281.18	1.4978	0.33363	4.48939	7.14e-06	0.000510861
ENSG00000169413	RNASE6	238.133	1.95998	0.473665	4.13791	3.5e-05	0.00174727
ENSG00000170633	RNF34	166.408	1.16277	0.340112	3.41878	0.00062902	0.0160568
ENSG00000240356	RPL23AP7	918.172	1.82723	0.521743	3.50217	0.000461482	0.0126706
ENSG00000165502	RPL36AL	847.005	1.2139	0.26509	4.57919	4.67e-06	0.000368075
ENSG00000225178	RPSAP58	206.306	1.11316	0.291807	3.8147	0.00013635	0.00504531
ENSG00000124782	RREB1	158.343	-2.07819	0.534673	-3.88684	0.000101556	0.00407409
ENSG00000048649	RSF1	215.868	1.02117	0.308221	3.31311	0.000922653	0.0212532
ENSG00000172426	RSPH9	208.815	1.2758	0.358133	3.56237	0.000367523	0.0107804
ENSG00000163191	S100A11	2595.61	1.82904	0.300026	6.09626	1.09e-09	3.27e-07
ENSG00000163221	S100A12	279.301	1.72919	0.40566	4.26266	2.02e-05	0.0011806
ENSG00000197956	S100A6	1992.8	1.44933	0.31293	4.63147	3.63e-06	0.000299461
ENSG00000143546	S100A8	6762.72	2.08261	0.365075	5.70462	1.17e-08	2.56e-06
ENSG00000163220	S100A9	15059.3	1.67573	0.360304	4.65088	3.31e-06	0.000279368
ENSG00000167100	SAMD14	400.093	-1.136	0.322345	-3.52418	0.000424793	0.0119571
ENSG00000139218	SCAF11	457.567	1.12751	0.348783	3.23271	0.00122622	0.0261819
ENSG00000188076	SCGB1C1	207.757	1.45558	0.22411	6.49492	8.31e-11	3.33e-08
ENSG00000268320	SCGB1C2	278.758	1.3513	0.273526	4.9403	7.8e-07	8.48e-05
ENSG00000151466	SCLT1	168.574	1.65372	0.334684	4.94112	7.77e-07	8.48e-05
ENSG00000163156	SCNM1	293.477	1.18421	0.333138	3.5547	0.000378409	0.0109637
ENSG00000054282	SDCCAG8	254.052	1.21515	0.343791	3.53455	0.000408465	0.0116131
ENSG00000265808	SEC22B	336.527	1.41415	0.361891	3.90766	9.32e-05	0.00378985
ENSG00000127922	SEM1	195.132	1.40729	0.279409	5.03668	4.74e-07	5.67e-05
ENSG00000184702	SEPT5	6015.84	-1.0374	0.246868	-4.20225	2.64e-05	0.00141484
ENSG00000119335	SET	2808.92	2.88062	0.347349	8.29317	1.1e-16	1.88e-13
ENSG00000182628	SKA2	336.236	1.59311	0.316405	5.03503	4.78e-07	5.68e-05
ENSG00000111371	SLC38A1	541.735	-2.1585	0.550409	-3.92163	8.8e-05	0.00363448
ENSG00000235169	SMIM1	140.223	1.04246	0.346818	3.00578	0.00264899	0.0451166
ENSG00000224397	SMIM25	498.77	1.17598	0.360524	3.26186	0.00110683	0.0242401
ENSG00000118363	SPCS2	175.55	1.38149	0.310277	4.45243	8.49e-06	0.000582784
ENSG00000228589	SPCS2P4	138.875	1.77232	0.347372	5.10207	3.36e-07	4.29e-05
ENSG00000066336	SPI1	453.245	-1.15807	0.359775	-3.21888	0.00128691	0.0270543
ENSG00000213523	SRA1	299.028	1.40953	0.315666	4.46527	8e-06	0.000554493
ENSG00000075142	SRI	218.097	1.37601	0.347118	3.96408	7.37e-05	0.00316468
ENSG00000124193	SRSF6	7424.77	1.06413	0.33993	3.13043	0.00174554	0.0333691
ENSG00000170581	STAT2	327.036	1.41999	0.455423	3.11795	0.00182114	0.0344602
ENSG00000040341	STAU2	631.953	1.02532	0.288478	3.55424	0.000379068	0.0109672
ENSG00000140022	STON2	2128.52	1.83994	0.317278	5.79915	6.67e-09	1.53e-06
ENSG00000196792	STRN3	127.456	3.22104	0.490107	6.57211	4.96e-11	2.13e-08
ENSG00000116266	STXBP3	461.266	1.0304	0.290548	3.5464	0.000390526	0.0112275
ENSG00000106868	SUSD1	1454.73	-1.02024	0.254876	-4.00289	6.26e-05	0.00273497
ENSG00000055208	TAB2	272.578	1.17323	0.392599	2.98836	0.00280477	0.0468721
ENSG00000120656	TAF12	141.808	1.0534	0.344755	3.05549	0.0022469	0.0404055
ENSG00000253676	TAGLN2P1	2071.08	-1.36646	0.201497	-6.78156	1.19e-11	5.93e-09
ENSG00000151575	TEX9	134.845	1.10316	0.323036	3.41497	0.000637898	0.0162291
ENSG00000105329	TGFB1	1149.7	-1.20282	0.33223	-3.62044	0.000294105	0.00906166
ENSG00000054118	THRAP3	597.944	1.22858	0.302023	4.06783	4.75e-05	0.00222116
ENSG00000066654	THUMPD1	448.132	1.13059	0.369119	3.06295	0.00219165	0.0399557
ENSG00000150779	TIMM8B	322.283	1.397	0.254325	5.49298	3.95e-08	6.97e-06
ENSG00000198586	TLK1	12547.2	2.24531	0.329816	6.80778	9.91e-12	5.07e-09
ENSG00000170006	TMEM154	354.962	1.31425	0.424799	3.09382	0.00197597	0.0370812
ENSG00000109133	TMEM33	319.47	3.48969	0.531081	6.57092	5e-11	2.13e-08
ENSG00000135211	TMEM60	162.607	1.2404	0.306521	4.0467	5.19e-05	0.00238237
ENSG00000165071	TMEM71	263.038	1.32692	0.320362	4.14192	3.44e-05	0.00173517
ENSG00000118503	TNFAIP3	546.179	-1.76762	0.481641	-3.66999	0.000242562	0.00781356
ENSG00000121858	TNFSF10	349.621	1.99851	0.524909	3.80735	0.000140464	0.00517692
ENSG00000102524	TNFSF13B	604.742	1.0133	0.222473	4.55472	5.25e-06	0.00039888
ENSG00000077097	TOP2B	114.221	1.31612	0.431734	3.04844	0.0023003	0.0408797
ENSG00000164548	TRA2A	341.473	1.171	0.346944	3.37518	0.000737667	0.0180923
ENSG00000054116	TRAPPC3	199.466	1.14435	0.333221	3.43421	0.000594282	0.0153485
ENSG00000196655	TRAPPC4	156.693	1.35251	0.320963	4.2139	2.51e-05	0.00135465
ENSG00000167632	TRAPPC9	683.495	-1.11353	0.337361	-3.3007	0.000964453	0.0218762
ENSG00000253409	TRBV7-4	258.378	1.3584	0.245206	5.53981	3.03e-08	5.73e-06
ENSG00000124731	TREM1	656.523	1.254	0.395296	3.1723	0.00151237	0.0301255
ENSG00000281103	TRG-AS1	137.648	1.1844	0.345578	3.42731	0.0006096	0.0156847
ENSG00000104228	TRIM35	185.499	1.12092	0.373578	3.00049	0.00269542	0.0456792
ENSG00000162722	TRIM58	5984.7	-1.16298	0.210468	-5.52569	3.28e-08	6.16e-06
ENSG00000072756	TRNT1	148.096	1.16286	0.350168	3.32088	0.000897353	0.0209536
ENSG00000189241	TSPYL1	770.597	2.33669	0.413525	5.65067	1.6e-08	3.35e-06
ENSG00000215845	TSTD1	164.214	1.01573	0.331272	3.06616	0.00216831	0.0397213
ENSG00000117862	TXNDC12	259.422	1.42063	0.400773	3.54473	0.000393014	0.011275
ENSG00000129235	TXNDC17	130.733	1.5144	0.35686	4.24368	2.2e-05	0.00123642
ENSG00000163714	U2SURP	180.665	1.36409	0.431624	3.16037	0.00157568	0.0310842
ENSG00000160714	UBE2Q1	110.937	1.41636	0.345937	4.09428	4.23e-05	0.00203989
ENSG00000104343	UBE2W	244.378	1.29027	0.380117	3.39441	0.00068777	0.0171356
ENSG00000184076	UQCR10	1101.24	1.24394	0.211477	5.88216	4.05e-09	9.63e-07
ENSG00000156467	UQCRB	202.096	1.23753	0.242754	5.09785	3.44e-07	4.34e-05
ENSG00000105698	USF2	562.236	1.08898	0.2313	4.70807	2.5e-06	0.000223374
ENSG00000229124	VIM-AS1	3572.56	1.26506	0.260742	4.85176	1.22e-06	0.000122629
ENSG00000062716	VMP1	855.207	1.70784	0.352066	4.85091	1.23e-06	0.000122629
ENSG00000111237	VPS29	474.062	1.0544	0.250677	4.2062	2.6e-05	0.00139424
ENSG00000182484	WASH6P	547.39	1.28138	0.358491	3.57436	0.000351086	0.0104839
ENSG00000176871	WSB2	166.41	1.11358	0.272499	4.08654	4.38e-05	0.002078
ENSG00000047644	WWC3	108.437	1.22782	0.327222	3.75226	0.000175247	0.00623422
ENSG00000176261	ZBTB8OS	203.526	1.09016	0.284354	3.83379	0.000126182	0.00477971
ENSG00000104219	ZDHHC2	200.286	2.05184	0.379756	5.40304	6.55e-08	1.04e-05
ENSG00000160445	ZER1	430.277	-1.37838	0.374449	-3.68108	0.000232245	0.00757667
ENSG00000156639	ZFAND3	552.425	-1.2544	0.316747	-3.96025	7.49e-05	0.00320401
ENSG00000152518	ZFP36L2	1590.78	-1.27671	0.384289	-3.32226	0.00089291	0.0208737
ENSG00000151789	ZNF385D	562.245	1.09828	0.245505	4.47357	7.69e-06	0.000540725
ENSG00000213015	ZNF580	164.324	-1.35705	0.402696	-3.36991	0.000751926	0.0183366
ENSG00000159840	ZYX	8940.03	-1.17726	0.261442	-4.50296	6.7e-06	0.000489566
