# Supplementary material for: Diagnosis of thyroid neoplasm using support vector machine algorithms based on platelet RNA-seq
Source: Endocrine. 2020 Nov 12;72(3):758–83. doi: 10.1007/s12020-020-02523-x (PMC8159845; doi:10.1007/s12020-020-02523-x)
Supplement: Supplementary file 6 — Supplementary Table S4 [file 12020_2020_2523_MOESM6_ESM.xlsx]

## Sheet: diff.B_NC
Table S4. Genes with differential transcript levels between healthy donor platelets and platelets of patients with papillary thyroid cancer
Ensembl gene ID	Gene name	Base mean	log2FoldChange	lfcSE	stat	pvalue	padj
ENSG00000158122	AAED1	151.071	1.15837	0.341525	3.39175	0.000694486	0.00784152
ENSG00000167972	ABCA3	151.737	-1.28215	0.411974	-3.11221	0.0018569	0.017242
ENSG00000146386	ABRACL	259.067	1.20984	0.266298	4.54317	5.54e-06	0.000149183
ENSG00000114626	ABTB1	2382.32	-1.04773	0.248866	-4.21003	2.55e-05	0.000537697
ENSG00000278730	AC005332.9	225.337	1.66107	0.284937	5.82959	5.56e-09	3.84e-07
ENSG00000198134	AC007537.1	180.749	2.38371	0.184403	12.9266	3.19e-38	6.56e-34
ENSG00000282828	AC009971.1	257.201	1.02749	0.284172	3.61572	0.000299515	0.00400293
ENSG00000282863	AC012560.1	112.131	1.16188	0.268747	4.32332	1.54e-05	0.000351209
ENSG00000218175	AC016739.1	136.342	-1.12929	0.213616	-5.28653	1.25e-07	6.01e-06
ENSG00000177406	AC021054.1	106.8	-1.09433	0.312219	-3.505	0.000456614	0.00564464
ENSG00000276900	AC023157.3	127.315	1.41167	0.39555	3.56887	0.000358524	0.00463225
ENSG00000228651	AC074327.1	576.604	1.01221	0.193773	5.22371	1.75e-07	7.94e-06
ENSG00000267279	AC090409.1	1592.45	1.06888	0.16507	6.47532	9.46e-11	1.13e-08
ENSG00000267316	AC090409.2	436.935	1.12088	0.232151	4.82824	1.38e-06	4.56e-05
ENSG00000266356	AC090615.1	330.11	1.35715	0.217831	6.23028	4.66e-10	4.54e-08
ENSG00000234231	AC093616.1	146.502	1.0436	0.292045	3.5734	0.000352373	0.00456136
ENSG00000232533	AC093673.1	215.052	-1.1105	0.315808	-3.51636	0.000437501	0.00543119
ENSG00000260244	AC104083.1	118.488	2.26265	0.368704	6.13678	8.42e-10	7.54e-08
ENSG00000224550	AC114491.1	735.806	1.31732	0.180462	7.29973	2.88e-13	5.6e-11
ENSG00000270055	AC127502.2	636.467	1.26661	0.242491	5.22333	1.76e-07	7.94e-06
ENSG00000268027	AC243960.1	144.488	1.90568	0.367025	5.19224	2.08e-07	9.18e-06
ENSG00000274265	AC245297.3	172.35	1.05143	0.186749	5.63019	1.8e-08	1.13e-06
ENSG00000072778	ACADVL	731.377	-1.43798	0.297375	-4.83558	1.33e-06	4.42e-05
ENSG00000213763	ACTBP2	926.53	-2.73414	0.220117	-12.4213	2e-35	2.06e-31
ENSG00000133627	ACTR3B	566.836	-1.00256	0.264925	-3.78431	0.000154138	0.00236548
ENSG00000196839	ADA	102.098	-1.66021	0.474606	-3.49809	0.000468609	0.00575836
ENSG00000135074	ADAM19	175.139	1.59106	0.477715	3.33057	0.000866691	0.00937474
ENSG00000197894	ADH5	211.637	1.09478	0.318064	3.442	0.000577438	0.00679562
ENSG00000006831	ADIPOR2	139.212	1.21825	0.332342	3.66565	0.000246708	0.00345839
ENSG00000101126	ADNP	392.775	2.68447	0.356849	7.5227	5.37e-14	1.28e-11
ENSG00000139154	AEBP2	100.654	2.67351	0.470644	5.68052	1.34e-08	8.54e-07
ENSG00000104964	AES	417.516	-1.81078	0.301485	-6.0062	1.9e-09	1.55e-07
ENSG00000119844	AFTPH	266.621	1.17163	0.26303	4.45436	8.41e-06	0.000211337
ENSG00000084693	AGBL5	539.22	-1.25738	0.242505	-5.18497	2.16e-07	9.43e-06
ENSG00000123908	AGO2	272.105	1.17429	0.323671	3.62802	0.000285598	0.00385193
ENSG00000153207	AHCTF1	244.409	1.25694	0.241251	5.21012	1.89e-07	8.47e-06
ENSG00000169877	AHSP	111.619	2.80142	0.570526	4.91023	9.1e-07	3.21e-05
ENSG00000197976	AKAP17A	113.279	-1.69818	0.448701	-3.78467	0.000153915	0.00236473
ENSG00000127914	AKAP9	428.545	1.78094	0.261459	6.81155	9.65e-12	1.35e-09
ENSG00000174574	AKIRIN1	705.651	-1.083	0.282891	-3.82832	0.000129021	0.00203616
ENSG00000260912	AL158206.1	1399.22	2.61065	0.322812	8.08722	6.1e-16	2.06e-13
ENSG00000091542	ALKBH5	327.755	-1.08062	0.276477	-3.90855	9.29e-05	0.00157003
ENSG00000129055	ANAPC13	177.18	1.2566	0.309403	4.06136	4.88e-05	0.000919281
ENSG00000101745	ANKRD12	306.236	1.01552	0.302425	3.35791	0.000785342	0.00866316
ENSG00000164236	ANKRD33B	152.314	1.08036	0.251822	4.29015	1.79e-05	0.000397553
ENSG00000156381	ANKRD9	432.894	-1.1021	0.401292	-2.74637	0.00602583	0.0414388
ENSG00000143401	ANP32E	406.278	2.73817	0.405096	6.75932	1.39e-11	1.88e-09
ENSG00000135046	ANXA1	1709.75	1.2889	0.291104	4.42762	9.53e-06	0.000234156
ENSG00000122359	ANXA11	1397.11	-1.44749	0.247458	-5.84943	4.93e-09	3.47e-07
ENSG00000283633	AP000547.3	2276.76	-1.27727	0.159322	-8.01694	1.08e-15	3.54e-13
ENSG00000254614	AP003068.2	2511.04	-1.40669	0.184357	-7.63027	2.34e-14	6.11e-12
ENSG00000100280	AP1B1	614.102	-1.09454	0.302282	-3.62092	0.00029356	0.00394124
ENSG00000196961	AP2A1	120.616	-2.01824	0.423991	-4.76011	1.93e-06	6.01e-05
ENSG00000242802	AP5Z1	108.602	-1.43459	0.482364	-2.97407	0.00293879	0.0245137
ENSG00000128335	APOL2	163.802	1.75753	0.40171	4.37513	1.21e-05	0.000287954
ENSG00000221963	APOL6	123.748	1.59409	0.426205	3.74019	0.000183885	0.00270701
ENSG00000143595	AQP10	524.846	-1.75586	0.279783	-6.2758	3.48e-10	3.49e-08
ENSG00000103569	AQP9	278.648	1.92435	0.467128	4.11952	3.8e-05	0.000748233
ENSG00000004059	ARF5	1306.55	-1.08917	0.195388	-5.57441	2.48e-08	1.5e-06
ENSG00000075884	ARHGAP15	402.272	1.06857	0.375191	2.84808	0.00439838	0.0329639
ENSG00000140750	ARHGAP17	197.663	-1.55547	0.368809	-4.21755	2.47e-05	0.000521679
ENSG00000146376	ARHGAP18	5129.08	1.06692	0.171308	6.2281	4.72e-10	4.59e-08
ENSG00000107863	ARHGAP21	417.523	1.29928	0.263397	4.93278	8.11e-07	2.94e-05
ENSG00000089820	ARHGAP4	404.521	-1.05122	0.323233	-3.2522	0.00114514	0.0116754
ENSG00000180448	ARHGAP45	2872.37	-1.85277	0.249952	-7.41252	1.24e-13	2.74e-11
ENSG00000141522	ARHGDIA	223.609	-2.23129	0.322275	-6.92357	4.4e-12	6.62e-10
ENSG00000076928	ARHGEF1	467.48	-1.23267	0.360617	-3.41823	0.000630294	0.00728231
ENSG00000032219	ARID4A	180.175	1.20571	0.382273	3.15406	0.00161014	0.0153807
ENSG00000054267	ARID4B	303.441	1.69922	0.353445	4.8076	1.53e-06	4.97e-05
ENSG00000196843	ARID5A	336.461	-1.33364	0.358477	-3.72029	0.000198995	0.00289633
ENSG00000150347	ARID5B	195.484	1.30361	0.438309	2.97419	0.00293767	0.0245137
ENSG00000165309	ARMC3	523.247	1.13401	0.261282	4.34018	1.42e-05	0.000328342
ENSG00000130429	ARPC1B	234.659	-1.27687	0.169389	-7.53813	4.77e-14	1.16e-11
ENSG00000241553	ARPC4	3824	1.13299	0.186432	6.07723	1.22e-09	1.05e-07
ENSG00000162704	ARPC5	8899.55	1.02333	0.146659	6.97765	3e-12	4.68e-10
ENSG00000136950	ARPC5L	119.076	-1.15056	0.3621	-3.17746	0.00148571	0.0143721
ENSG00000141480	ARRB2	617.504	-1.48733	0.33238	-4.4748	7.65e-06	0.000194948
ENSG00000105643	ARRDC2	124.346	-1.41714	0.410287	-3.45401	0.000552311	0.0065561
ENSG00000100299	ARSA	349.31	-1.03508	0.358387	-2.88815	0.0038751	0.0299354
ENSG00000151693	ASAP2	335.752	-1.23028	0.311471	-3.94991	7.82e-05	0.00135411
ENSG00000118217	ATF6	193.825	1.07309	0.387654	2.76817	0.00563721	0.0394489
ENSG00000198925	ATG9A	483.026	-1.30738	0.279926	-4.67047	3.01e-06	8.77e-05
ENSG00000149311	ATM	129.319	1.29017	0.45431	2.83984	0.00451362	0.0335589
ENSG00000074370	ATP2A3	3567.63	-1.66833	0.213367	-7.81907	5.32e-15	1.52e-12
ENSG00000147416	ATP6V1B2	684.851	1.10616	0.337439	3.27811	0.00104504	0.0109086
ENSG00000100554	ATP6V1D	521.596	1.0666	0.221231	4.8212	1.43e-06	4.69e-05
ENSG00000123472	ATPAF1	241.069	-1.28194	0.358728	-3.57357	0.00035215	0.00456136
ENSG00000085224	ATRX	391.127	1.81711	0.303512	5.98696	2.14e-09	1.72e-07
ENSG00000107262	BAG1	405.419	-1.00943	0.303291	-3.32826	0.000873913	0.00943799
ENSG00000156735	BAG4	114.734	1.43737	0.382771	3.75517	0.000173227	0.00258808
ENSG00000138376	BARD1	170.228	1.5527	0.309798	5.01198	5.39e-07	2.08e-05
ENSG00000198604	BAZ1A	152.785	1.56792	0.313313	5.00431	5.61e-07	2.15e-05
ENSG00000123636	BAZ2B	165.103	1.42198	0.408846	3.47804	0.000505089	0.00610465
ENSG00000114439	BBX	455.533	1.3141	0.272542	4.82164	1.42e-06	4.68e-05
ENSG00000142867	BCL10	134.882	1.24484	0.363511	3.4245	0.00061593	0.00717482
ENSG00000119866	BCL11A	225.926	1.16867	0.397207	2.94222	0.0032587	0.0263705
ENSG00000140379	BCL2A1	357.253	1.72041	0.350169	4.9131	8.96e-07	3.19e-05
ENSG00000106635	BCL7B	380.132	-1.54785	0.316182	-4.89544	9.81e-07	3.42e-05
ENSG00000186716	BCR	233.855	1.17634	0.227942	5.16069	2.46e-07	1.05e-05
ENSG00000023445	BIRC3	295.816	1.77034	0.398787	4.43931	9.02e-06	0.000224478
ENSG00000038219	BOD1L1	111.937	2.09395	0.465498	4.49831	6.85e-06	0.000177444
ENSG00000172331	BPGM	238.409	1.76951	0.401582	4.40634	1.05e-05	0.000253831
ENSG00000171634	BPTF	271.097	1.43124	0.334515	4.27855	1.88e-05	0.00041659
ENSG00000164713	BRI3	166.816	-1.01199	0.343363	-2.94729	0.00320571	0.0261072
ENSG00000162819	BROX	1336.3	1.61597	0.281117	5.74841	9.01e-09	5.95e-07
ENSG00000165288	BRWD3	108.559	1.14207	0.414601	2.75464	0.00587572	0.0407305
ENSG00000064726	BTBD1	250.577	-2.02606	0.320027	-6.33092	2.44e-10	2.57e-08
ENSG00000133639	BTG1	1321	-1.05912	0.305129	-3.47105	0.000518436	0.00622577
ENSG00000110665	C11orf21	868.119	-1.20488	0.276368	-4.35971	1.3e-05	0.00030653
ENSG00000171067	C11orf24	168.54	-1.25602	0.36551	-3.43636	0.000589597	0.00689929
ENSG00000235162	C12orf75	4238.6	-1.58829	0.153527	-10.3453	4.39e-25	5.66e-22
ENSG00000185905	C16orf54	815.871	1.70746	0.338488	5.04437	4.55e-07	1.79e-05
ENSG00000119280	C1orf198	2424.32	-1.00712	0.221916	-4.53831	5.67e-06	0.000151829
ENSG00000112308	C6orf62	7033.14	2.72223	0.261865	10.3956	2.6e-25	3.57e-22
ENSG00000133742	CA1	182.454	1.85572	0.481736	3.85215	0.000117086	0.0018898
ENSG00000116161	CACYBP	246.224	1.10583	0.318314	3.47403	0.000512697	0.00617847
ENSG00000143933	CALM2	6876.51	1.20707	0.152805	7.89939	2.8e-15	8.62e-13
ENSG00000108509	CAMTA2	159.894	-1.85013	0.366672	-5.04574	4.52e-07	1.79e-05
ENSG00000014216	CAPN1	4406.8	-1.16238	0.208188	-5.58333	2.36e-08	1.43e-06
ENSG00000116489	CAPZA1	2212.92	1.85641	0.252501	7.35207	1.95e-13	3.98e-11
ENSG00000137752	CASP1	564.836	1.03613	0.335882	3.08481	0.00203685	0.0185096
ENSG00000106144	CASP2	663.192	1.56632	0.2786	5.62212	1.89e-08	1.17e-06
ENSG00000164305	CASP3	387.175	1.22634	0.25875	4.73949	2.14e-06	6.61e-05
ENSG00000196954	CASP4	878.707	1.35173	0.227606	5.93892	2.87e-09	2.2e-07
ENSG00000060339	CCAR1	166.565	1.01279	0.334708	3.02588	0.00247909	0.0215067
ENSG00000160799	CCDC12	183.579	1.26695	0.333235	3.80196	0.000143554	0.00222293
ENSG00000122483	CCDC18	103.716	2.78569	0.309287	9.00682	2.12e-19	1.28e-16
ENSG00000198624	CCDC69	304.537	-1.18425	0.355978	-3.32677	0.000878603	0.00946383
ENSG00000149231	CCDC82	205.737	1.37206	0.252725	5.42905	5.67e-08	3.02e-06
ENSG00000175602	CCDC85B	904.818	-1.29915	0.397022	-3.27224	0.001067	0.0110872
ENSG00000276070	CCL4L2	143.896	2.13921	0.446891	4.78688	1.69e-06	5.41e-05
ENSG00000112237	CCNC	107.063	1.29624	0.414594	3.12653	0.0017688	0.0165583
ENSG00000126353	CCR7	522.527	1.78135	0.463608	3.84236	0.000121857	0.00194848
ENSG00000177697	CD151	1949.1	-2.20294	0.232074	-9.4924	2.26e-21	1.86e-18
ENSG00000116824	CD2	270.217	1.81843	0.464275	3.91672	8.98e-05	0.00152279
ENSG00000167851	CD300A	359.408	1.13623	0.325417	3.4916	0.000480131	0.00586495
ENSG00000160654	CD3G	465.435	1.76127	0.451716	3.89906	9.66e-05	0.00161688
ENSG00000143119	CD53	1300.04	1.00678	0.297364	3.38569	0.000709985	0.00798588
ENSG00000110848	CD69	939.457	1.38208	0.41988	3.29161	0.000996163	0.0104941
ENSG00000151465	CDC123	151.012	1.1905	0.381073	3.12408	0.00178361	0.0166449
ENSG00000070831	CDC42	3891.66	1.37789	0.247324	5.57119	2.53e-08	1.52e-06
ENSG00000158985	CDC42SE2	6810.5	1.22491	0.237779	5.15144	2.58e-07	1.09e-05
ENSG00000096401	CDC5L	230.59	1.00501	0.253473	3.96497	7.34e-05	0.00128225
ENSG00000103502	CDIPT	315.189	-1.38851	0.372552	-3.72702	0.000193756	0.0028341
ENSG00000102225	CDK16	351.625	-1.23399	0.311282	-3.96423	7.36e-05	0.00128516
ENSG00000059758	CDK17	163.511	-1.13341	0.331333	-3.42075	0.000624481	0.00723351
ENSG00000155111	CDK19	117.986	1.57618	0.322512	4.88722	1.02e-06	3.53e-05
ENSG00000129355	CDKN2D	5432.4	-1.30655	0.243142	-5.3736	7.72e-08	3.93e-06
ENSG00000091527	CDV3	213.736	2.17105	0.306697	7.07881	1.45e-12	2.5e-10
ENSG00000135315	CEP162	202.126	1.09749	0.308883	3.5531	0.00038072	0.00487923
ENSG00000182923	CEP63	108.784	1.65829	0.412532	4.01978	5.83e-05	0.00106074
ENSG00000173575	CHD2	253.079	1.17607	0.28416	4.13875	3.49e-05	0.000696886
ENSG00000083937	CHMP2B	211.317	1.12446	0.250322	4.49203	7.05e-06	0.000181612
ENSG00000187446	CHP1	1162.9	1.60654	0.282747	5.68192	1.33e-08	8.49e-07
ENSG00000120903	CHRNA2	162.407	-1.37821	0.404006	-3.41136	0.000646386	0.00744121
ENSG00000124302	CHST8	239.633	-1.80359	0.408771	-4.41223	1.02e-05	0.000248774
ENSG00000179583	CIITA	158.705	-1.36557	0.511283	-2.67087	0.0075656	0.0490134
ENSG00000138433	CIR1	182.316	1.66131	0.299439	5.54807	2.89e-08	1.69e-06
ENSG00000145354	CISD2	133.97	1.08204	0.286978	3.77045	0.000162951	0.00246174
ENSG00000110852	CLEC2B	158.237	1.3317	0.357183	3.72835	0.000192736	0.00282318
ENSG00000069493	CLEC2D	297.34	1.12913	0.411916	2.74116	0.00612229	0.0418621
ENSG00000104853	CLPTM1	106.727	-2.25408	0.447866	-5.03294	4.83e-07	1.9e-05
ENSG00000175416	CLTB	211.824	-1.11185	0.391506	-2.83992	0.00451248	0.0335589
ENSG00000140932	CMTM2	251.001	1.3577	0.260365	5.2146	1.84e-07	8.3e-06
ENSG00000140931	CMTM3	288.617	-1.7969	0.327466	-5.48728	4.08e-08	2.29e-06
ENSG00000143771	CNIH4	111.002	1.54458	0.367786	4.19967	2.67e-05	0.000556066
ENSG00000155508	CNOT8	302.792	1.00103	0.367218	2.72598	0.00641105	0.0432195
ENSG00000144580	CNOT9	270.856	1.8031	0.353348	5.10289	3.35e-07	1.35e-05
ENSG00000119397	CNTRL	164.914	1.31797	0.439379	2.99962	0.0027032	0.0230128
ENSG00000145781	COMMD10	112.911	1.34105	0.403991	3.3195	0.000901794	0.00965304
ENSG00000115520	COQ10B	259.32	1.1045	0.360196	3.06639	0.00216664	0.0193924
ENSG00000103187	COTL1	8175.04	-1.28495	0.204447	-6.28498	3.28e-10	3.34e-08
ENSG00000103381	CPPED1	657.039	1.42306	0.323362	4.40084	1.08e-05	0.000260046
ENSG00000095321	CRAT	2032.31	-1.60415	0.259558	-6.18032	6.4e-10	5.96e-08
ENSG00000146592	CREB5	124.006	1.4982	0.477641	3.13666	0.00170882	0.016092
ENSG00000143162	CREG1	1096.76	-1.27258	0.219118	-5.80773	6.33e-09	4.32e-07
ENSG00000088766	CRLS1	314.171	-1.61901	0.306863	-5.27601	1.32e-07	6.31e-06
ENSG00000062485	CS	245.636	-1.30165	0.408469	-3.18665	0.00143931	0.014022
ENSG00000070770	CSNK2A2	182.839	1.60738	0.426346	3.77013	0.00016316	0.00246174
ENSG00000101439	CST3	8620.69	-1.26312	0.237865	-5.31023	1.09e-07	5.38e-06
ENSG00000178585	CTNNBIP1	146.371	-1.8444	0.280037	-6.58628	4.51e-11	5.73e-09
ENSG00000163131	CTSS	3308.85	1.05789	0.300409	3.52149	0.000429127	0.00535629
ENSG00000085733	CTTN	17319.4	1.26126	0.196479	6.41932	1.37e-10	1.57e-08
ENSG00000163735	CXCL5	7680.4	-1.08079	0.186947	-5.78128	7.41e-09	5.02e-07
ENSG00000180871	CXCR2	1170.56	2.28023	0.379789	6.00393	1.93e-09	1.56e-07
ENSG00000100243	CYB5R3	8264.79	-1.02796	0.19839	-5.18152	2.2e-07	9.56e-06
ENSG00000051523	CYBA	1818.42	-2.2512	0.497528	-4.52477	6.05e-06	0.000159846
ENSG00000179091	CYC1	364.161	-1.49523	0.385445	-3.87923	0.000104787	0.00173063
ENSG00000070190	DAPP1	13649.1	1.00021	0.144785	6.90822	4.91e-12	7.22e-10
ENSG00000198924	DCLRE1A	1256.54	1.01782	0.222378	4.57699	4.72e-06	0.000129532
ENSG00000204843	DCTN1	158.387	-1.37695	0.405284	-3.39749	0.000680082	0.00770423
ENSG00000043093	DCUN1D1	487.638	1.1665	0.277161	4.20875	2.57e-05	0.0005402
ENSG00000079785	DDX1	179.265	1.37002	0.450031	3.04429	0.00233232	0.0205099
ENSG00000223972	DDX11L1	155.118	1.47827	0.305928	4.8321	1.35e-06	4.48e-05
ENSG00000100201	DDX17	400.167	1.00629	0.300661	3.34693	0.000817128	0.00893971
ENSG00000104325	DECR1	211.647	1.12132	0.283014	3.96207	7.43e-05	0.00129572
ENSG00000023892	DEF6	190.695	-1.42103	0.45462	-3.12576	0.00177345	0.0165943
ENSG00000184014	DENND5A	105.763	1.60986	0.494613	3.25478	0.00113481	0.0116102
ENSG00000149091	DGKZ	201.019	-1.3858	0.313116	-4.42583	9.61e-06	0.000235544
ENSG00000067248	DHX29	103.657	1.0999	0.345325	3.18512	0.00144694	0.0140831
ENSG00000132153	DHX30	148.137	-1.13762	0.420915	-2.70274	0.00687706	0.0454627
ENSG00000086189	DIMT1	969.287	1.26585	0.221395	5.71761	1.08e-08	7.06e-07
ENSG00000174844	DNAH12	148.053	1.07314	0.318872	3.36544	0.000764228	0.00846653
ENSG00000164031	DNAJB14	133.906	1.20739	0.367875	3.28207	0.00103048	0.0107927
ENSG00000102580	DNAJC3	353.38	1.91558	0.366259	5.23013	1.69e-07	7.7e-06
ENSG00000079805	DNM2	281.564	-1.26479	0.349995	-3.61375	0.000301805	0.00403091
ENSG00000147459	DOCK5	353.936	1.93271	0.352036	5.49011	4.02e-08	2.26e-06
ENSG00000176978	DPP7	384.914	-1.08968	0.335268	-3.25017	0.00115336	0.0117358
ENSG00000163840	DTX3L	146.449	1.25825	0.423378	2.97192	0.00295941	0.0246058
ENSG00000158050	DUSP2	427.808	-1.36401	0.479164	-2.84665	0.00441825	0.0330526
ENSG00000101412	E2F1	337.704	-1.17233	0.410004	-2.85931	0.00424561	0.0321582
ENSG00000144597	EAF1	230.05	1.73657	0.346823	5.00708	5.53e-07	2.13e-05
ENSG00000145088	EAF2	219.64	2.11766	0.306421	6.91096	4.81e-12	7.13e-10
ENSG00000093144	ECHDC1	144.764	1.36635	0.406665	3.35989	0.000779731	0.00861048
ENSG00000134109	EDEM1	141.443	1.18399	0.426229	2.77784	0.00547223	0.0386623
ENSG00000233476	EEF1A1P6	219.511	1.14603	0.253417	4.5223	6.12e-06	0.000161515
ENSG00000167658	EEF2	352.993	1.00045	0.327676	3.05317	0.00226436	0.0200418
ENSG00000178852	EFCAB13	120.408	2.11109	0.29408	7.17863	7.04e-13	1.27e-10
ENSG00000142634	EFHD2	552.076	-1.12358	0.386886	-2.90416	0.00368236	0.0288139
ENSG00000090776	EFNB1	225.061	-1.5002	0.354494	-4.23194	2.32e-05	0.000497562
ENSG00000172889	EGFL7	846.708	-1.12966	0.27121	-4.16528	3.11e-05	0.000634111
ENSG00000086232	EIF2AK1	5712.57	-1.30454	0.146645	-8.89588	5.8e-19	3.14e-16
ENSG00000130741	EIF2S3	811.404	2.47219	0.362914	6.81206	9.62e-12	1.35e-09
ENSG00000107581	EIF3A	239.423	1.08978	0.389476	2.79806	0.00514102	0.0369432
ENSG00000104408	EIF3E	226.421	1.09665	0.322618	3.39923	0.000675769	0.00768072
ENSG00000063046	EIF4B	429.847	1.94492	0.370445	5.25022	1.52e-07	7.06e-06
ENSG00000132507	EIF5A	624.147	-1.18053	0.222151	-5.31409	1.07e-07	5.28e-06
ENSG00000158417	EIF5B	110.836	1.01175	0.352121	2.87329	0.0040622	0.0310776
ENSG00000066044	ELAVL1	300.275	-1.92748	0.305371	-6.31193	2.76e-10	2.87e-08
ENSG00000156030	ELMSAN1	245.412	1.68124	0.447066	3.76061	0.000169499	0.00253756
ENSG00000128463	EMC4	261.922	1.05928	0.305755	3.46449	0.000531243	0.00635363
ENSG00000102119	EMD	575.55	-2.19632	0.251143	-8.74531	2.22e-18	9.96e-16
ENSG00000197586	ENTPD6	127.426	-1.13965	0.397593	-2.86637	0.00415203	0.0315889
ENSG00000166947	EPB42	110.307	2.52582	0.624482	4.04466	5.24e-05	0.000973974
ENSG00000063245	EPN1	100.569	-3.27709	0.417008	-7.85858	3.89e-15	1.13e-12
ENSG00000187266	EPOR	534.477	-1.13597	0.308055	-3.68756	0.000226417	0.0032248
ENSG00000136628	EPRS	120.858	1.36639	0.45065	3.03205	0.00242901	0.0211703
ENSG00000087502	ERGIC2	120.212	1.03134	0.335024	3.07841	0.00208111	0.0188215
ENSG00000100632	ERH	106.881	1.32424	0.363622	3.64181	0.000270727	0.00369856
ENSG00000139163	ETNK1	262.509	1.43081	0.39373	3.63398	0.000279082	0.0037764
ENSG00000185862	EVI2B	418.821	2.09592	0.366155	5.72414	1.04e-08	6.82e-07
ENSG00000120699	EXOSC8	115.364	1.42892	0.412727	3.46214	0.000535908	0.00640199
ENSG00000162585	FAAP20	185.767	-1.07815	0.296575	-3.63534	0.000277619	0.00376403
ENSG00000134824	FADS2	106.728	-1.76214	0.3704	-4.75741	1.96e-06	6.08e-05
ENSG00000125898	FAM110A	2148.36	-1.29783	0.230812	-5.62292	1.88e-08	1.17e-06
ENSG00000197798	FAM118B	123.175	1.2047	0.389647	3.09178	0.00198958	0.0181951
ENSG00000048828	FAM120A	155.585	1.84989	0.359889	5.14017	2.74e-07	1.15e-05
ENSG00000135842	FAM129A	298.719	1.1162	0.401152	2.78249	0.00539438	0.0382299
ENSG00000160767	FAM189B	171.066	-1.36258	0.361282	-3.77151	0.000162262	0.00245358
ENSG00000172775	FAM192A	305.165	1.01159	0.232746	4.34631	1.38e-05	0.000321449
ENSG00000165669	FAM204A	343.756	1.0072	0.212379	4.74246	2.11e-06	6.53e-05
ENSG00000116199	FAM20B	118.006	1.2724	0.409529	3.10697	0.00189013	0.0174718
ENSG00000157870	FAM213B	120.754	-1.38829	0.371475	-3.73724	0.000186051	0.00273303
ENSG00000145982	FARS2	297.252	1.00973	0.250969	4.02331	5.74e-05	0.00104963
ENSG00000134452	FBXO18	155.515	-1.04585	0.370353	-2.82394	0.00474379	0.0347753
ENSG00000072803	FBXW11	222.126	-1.0489	0.318645	-3.29176	0.000995617	0.0104937
ENSG00000159069	FBXW5	1636.04	-1.11459	0.271291	-4.10847	3.98e-05	0.000780484
ENSG00000162747	FCGR3B	1719.79	2.35056	0.403841	5.8205	5.87e-09	4.01e-07
ENSG00000130475	FCHO1	183.986	-1.03915	0.3662	-2.83765	0.00454474	0.0337293
ENSG00000132185	FCRLA	172.183	1.54123	0.519672	2.96578	0.00301913	0.0249315
ENSG00000126262	FFAR2	170.958	1.43883	0.526395	2.73337	0.00626903	0.0425406
ENSG00000127951	FGL2	472.579	1.81724	0.39915	4.55277	5.29e-06	0.000143853
ENSG00000183386	FHL3	153.576	-1.29502	0.428623	-3.02135	0.00251652	0.0217764
ENSG00000119782	FKBP1B	151.403	-1.15589	0.261798	-4.41519	1.01e-05	0.000246268
ENSG00000105701	FKBP8	3997.6	-2.53978	0.333329	-7.61942	2.55e-14	6.56e-12
ENSG00000217128	FNIP1	102.4	1.81339	0.371147	4.8859	1.03e-06	3.55e-05
ENSG00000065970	FOXJ2	133.695	-1.28674	0.40535	-3.17439	0.00150152	0.0144978
ENSG00000136877	FPGS	149.863	-1.24894	0.414457	-3.01343	0.00258313	0.0222779
ENSG00000171051	FPR1	1174.2	1.01179	0.358421	2.82291	0.00475893	0.0348499
ENSG00000171049	FPR2	208.643	2.34632	0.547568	4.28499	1.83e-05	0.000405577
ENSG00000126391	FRMD8	282.628	-1.76366	0.326874	-5.39555	6.83e-08	3.54e-06
ENSG00000219507	FTH1P8	4141.04	-1.01768	0.141178	-7.20846	5.66e-13	1.04e-10
ENSG00000082074	FYB1	6060.62	1.43186	0.162264	8.82426	1.1e-18	5.37e-16
ENSG00000123689	G0S2	2043.69	1.34346	0.393619	3.41309	0.00064231	0.00740671
ENSG00000171298	GAA	186.234	-1.41093	0.474772	-2.9718	0.00296059	0.0246058
ENSG00000178950	GAK	178.459	-1.17453	0.381591	-3.07797	0.00208414	0.0188215
ENSG00000143641	GALNT2	194.739	-1.06413	0.328373	-3.2406	0.00119278	0.0120477
ENSG00000175857	GAPT	137.99	1.50765	0.421988	3.57273	0.000353275	0.00457017
ENSG00000185340	GAS2L1	2674.02	-1.66275	0.288659	-5.76024	8.4e-09	5.62e-07
ENSG00000179348	GATA2	469.73	-1.22019	0.296435	-4.11621	3.85e-05	0.000757463
ENSG00000117228	GBP1	268.667	1.55536	0.418853	3.71337	0.000204516	0.0029683
ENSG00000162645	GBP2	351.176	1.72662	0.392806	4.3956	1.1e-05	0.000265468
ENSG00000115271	GCA	497.604	1.30509	0.326276	3.99994	6.34e-05	0.00113762
ENSG00000103365	GGA2	216.704	-1.26332	0.381569	-3.31086	0.000930098	0.00990966
ENSG00000133574	GIMAP4	566.933	1.96604	0.302345	6.50261	7.89e-11	9.68e-09
ENSG00000179144	GIMAP7	462.157	1.72596	0.320682	5.38217	7.36e-08	3.79e-06
ENSG00000139278	GLIPR1	175.696	1.10651	0.391564	2.82587	0.00471519	0.0346124
ENSG00000148672	GLUD1	180.62	-1.20544	0.378719	-3.18294	0.0014579	0.014163
ENSG00000089639	GMIP	327.497	-1.56578	0.295708	-5.29501	1.19e-07	5.78e-06
ENSG00000060558	GNA15	413.479	-1.60807	0.285574	-5.63099	1.79e-08	1.13e-06
ENSG00000156052	GNAQ	940.189	1.48672	0.226205	6.57245	4.95e-11	6.25e-09
ENSG00000172354	GNB2	388.721	-1.57092	0.319321	-4.91954	8.67e-07	3.11e-05
ENSG00000167110	GOLGA2	145.924	1.03543	0.227106	4.55925	5.13e-06	0.000140035
ENSG00000173230	GOLGB1	183.333	1.24074	0.348992	3.5552	0.000377688	0.00484386
ENSG00000113384	GOLPH3	410.825	-2.13487	0.290745	-7.34274	2.09e-13	4.18e-11
ENSG00000197858	GPAA1	344.47	-1.00767	0.345155	-2.91948	0.00350611	0.0277831
ENSG00000062194	GPBP1	389.256	1.03611	0.253329	4.08998	4.31e-05	0.000835497
ENSG00000173264	GPR137	322.88	-2.41522	0.343235	-7.03663	1.97e-12	3.22e-10
ENSG00000077585	GPR137B	205.637	-1.27154	0.298639	-4.25776	2.06e-05	0.000450519
ENSG00000140030	GPR65	111.687	1.99809	0.47147	4.238	2.26e-05	0.000486482
ENSG00000213654	GPSM3	2069.38	-1.21819	0.220161	-5.53318	3.14e-08	1.82e-06
ENSG00000178719	GRINA	192.491	-1.06167	0.38495	-2.75795	0.00581649	0.0403879
ENSG00000198055	GRK6	897.283	-1.745	0.341496	-5.10988	3.22e-07	1.31e-05
ENSG00000082701	GSK3B	239.276	-1.08177	0.304584	-3.55163	0.000382849	0.00489738
ENSG00000104687	GSR	179.493	-1.78866	0.337121	-5.30567	1.12e-07	5.5e-06
ENSG00000243955	GSTA1	139.873	1.1724	0.427607	2.74177	0.0061109	0.041812
ENSG00000143774	GUK1	1593.16	-1.09782	0.223382	-4.91454	8.9e-07	3.18e-05
ENSG00000136732	GYPC	486.143	-1.01937	0.377372	-2.70123	0.00690831	0.0455577
ENSG00000145649	GZMA	473.807	1.32394	0.341173	3.88056	0.000104217	0.00172259
ENSG00000132475	H3F3B	13344.1	1.49041	0.211108	7.05994	1.67e-12	2.79e-10
ENSG00000188921	HACD4	4839.32	-1.15143	0.199486	-5.772	7.83e-09	5.29e-07
ENSG00000223609	HBD	403.428	1.36933	0.387799	3.53104	0.000413932	0.00519812
ENSG00000108840	HDAC5	1022.04	-1.06925	0.273687	-3.90684	9.35e-05	0.00157598
ENSG00000112406	HECA	137.573	1.9829	0.420505	4.71552	2.41e-06	7.33e-05
ENSG00000136929	HEMGN	1699.86	1.71401	0.257152	6.66536	2.64e-11	3.44e-09
ENSG00000064393	HIPK2	503.128	1.01039	0.248556	4.06502	4.8e-05	0.000908304
ENSG00000273802	HIST1H2BG	1080.93	1.10551	0.239032	4.62496	3.75e-06	0.000105705
ENSG00000197061	HIST1H4C	395.065	1.25859	0.269556	4.66911	3.03e-06	8.79e-05
ENSG00000158406	HIST1H4H	3408.44	1.00089	0.311609	3.21201	0.0013181	0.0130762
ENSG00000276180	HIST1H4I	1156.7	1.1145	0.14821	7.51971	5.49e-14	1.3e-11
ENSG00000160883	HK3	198.813	-1.2546	0.464042	-2.70363	0.00685866	0.0453901
ENSG00000137309	HMGA1	117.71	-1.39802	0.350252	-3.99146	6.57e-05	0.00117092
ENSG00000253954	HMGN1P38	189.698	1.15604	0.182182	6.34551	2.22e-10	2.37e-08
ENSG00000198830	HMGN2	1004.98	1.21769	0.277869	4.38224	1.17e-05	0.000279677
ENSG00000230330	HMGN2P3	148.323	1.15246	0.289723	3.97779	6.96e-05	0.00123177
ENSG00000224578	HNRNPA1P48	170.937	1.12195	0.265912	4.21926	2.45e-05	0.000519334
ENSG00000169045	HNRNPH1	1326.74	1.37894	0.30386	4.53809	5.68e-06	0.000151829
ENSG00000126945	HNRNPH2	523.104	1.09894	0.282421	3.89113	9.98e-05	0.00165853
ENSG00000105323	HNRNPUL1	414.968	-1.25475	0.283564	-4.42495	9.65e-06	0.000235954
ENSG00000115756	HPCAL1	1111.43	-1.32221	0.254859	-5.188	2.13e-07	9.29e-06
ENSG00000198189	HSD17B11	193.694	1.23602	0.348429	3.54741	0.000389035	0.00495804
ENSG00000185122	HSF1	162.28	-1.72218	0.395879	-4.35028	1.36e-05	0.000317478
ENSG00000170606	HSPA4	121.846	1.10276	0.403071	2.7359	0.00622107	0.0423127
ENSG00000197386	HTT	145.185	1.02138	0.316946	3.22255	0.00127053	0.0126958
ENSG00000122986	HVCN1	138.656	1.06918	0.328788	3.25187	0.00114649	0.0116834
ENSG00000160888	IER2	588.975	-1.51326	0.400461	-3.77879	0.000157589	0.00240589
ENSG00000163565	IFI16	361.255	1.50286	0.293002	5.12918	2.91e-07	1.2e-05
ENSG00000185745	IFIT1	207.144	1.99053	0.521469	3.81716	0.000134997	0.00211428
ENSG00000119922	IFIT2	597.922	1.53428	0.38242	4.01203	6.02e-05	0.00108946
ENSG00000119917	IFIT3	489.959	1.72761	0.411059	4.20282	2.64e-05	0.000551161
ENSG00000211598	IGKV4-1	210.123	1.03322	0.387595	2.66572	0.00768235	0.0495205
ENSG00000211677	IGLC2	1149.3	1.50274	0.349056	4.30516	1.67e-05	0.000377644
ENSG00000211651	IGLV1-44	115.719	1.90773	0.468979	4.06785	4.74e-05	0.00090484
ENSG00000211648	IGLV1-47	123.125	1.37448	0.44863	3.06372	0.00218603	0.0195405
ENSG00000140749	IGSF6	417.148	2.35248	0.378815	6.21009	5.3e-10	5.1e-08
ENSG00000269335	IKBKG	318.634	-1.04692	0.280898	-3.72706	0.000193724	0.0028341
ENSG00000100385	IL2RB	350.607	-1.34055	0.477386	-2.80809	0.00498357	0.0361015
ENSG00000160712	IL6R	161.385	1.30765	0.416838	3.13707	0.00170648	0.0160773
ENSG00000168685	IL7R	502.5	1.76125	0.4615	3.81636	0.000135434	0.00211628
ENSG00000106348	IMPDH1	290.416	-1.72402	0.434522	-3.96763	7.26e-05	0.00127129
ENSG00000259330	INAFM2	634.346	1.07957	0.197721	5.46009	4.76e-08	2.62e-06
ENSG00000185507	IRF7	384.786	-1.58022	0.421946	-3.74509	0.000180332	0.00266805
ENSG00000140968	IRF8	733.175	-1.1275	0.359927	-3.13259	0.0017327	0.0162648
ENSG00000172183	ISG20	591.683	1.14748	0.268594	4.27216	1.94e-05	0.000427793
ENSG00000005961	ITGA2B	46088.5	-1.1092	0.205092	-5.4083	6.36e-08	3.33e-06
ENSG00000259207	ITGB3	6263.24	-1.54419	0.187165	-8.25043	1.58e-16	5.51e-14
ENSG00000139626	ITGB7	115.16	-2.41921	0.526536	-4.59458	4.34e-06	0.000120032
ENSG00000135916	ITM2C	213.307	-2.4511	0.547747	-4.47487	7.65e-06	0.000194948
ENSG00000100605	ITPK1	139.358	-1.18019	0.389855	-3.02725	0.00246789	0.0214275
ENSG00000123104	ITPR2	293.658	1.16638	0.303308	3.84554	0.000120289	0.00193091
ENSG00000160593	JAML	890.439	1.10446	0.345589	3.19587	0.00139412	0.0136853
ENSG00000132465	JCHAIN	972.917	1.32621	0.397791	3.33393	0.000856286	0.00927681
ENSG00000161677	JOSD2	111.175	-1.35004	0.398986	-3.38368	0.000715205	0.00803581
ENSG00000143543	JTB	872.01	-1.06499	0.247628	-4.30076	1.7e-05	0.000382701
ENSG00000177606	JUN	179.424	-1.81897	0.502672	-3.61861	0.000296189	0.00396921
ENSG00000171223	JUNB	1660.61	-2.02567	0.395723	-5.11889	3.07e-07	1.25e-05
ENSG00000114166	KAT2B	107.687	1.5255	0.433195	3.52152	0.000429084	0.00535629
ENSG00000170852	KBTBD2	331.438	-1.18679	0.379567	-3.1267	0.00176779	0.0165565
ENSG00000177272	KCNA3	249.037	-1.46098	0.312887	-4.66936	3.02e-06	8.79e-05
ENSG00000171385	KCND3	236.675	1.84889	0.352258	5.24869	1.53e-07	7.09e-06
ENSG00000073614	KDM5A	320.783	1.48725	0.301271	4.93659	7.95e-07	2.91e-05
ENSG00000168116	KIAA1586	114.114	1.01041	0.315634	3.20122	0.00136849	0.0134659
ENSG00000140859	KIFC3	699.289	-1.1857	0.254959	-4.65054	3.31e-06	9.51e-05
ENSG00000118263	KLF7	117.769	1.04901	0.38867	2.69897	0.00695537	0.0457947
ENSG00000165516	KLHDC2	105.105	-1.4652	0.401506	-3.64926	0.000262995	0.00362542
ENSG00000118058	KMT2A	157.936	1.09573	0.387381	2.82854	0.00467601	0.0344306
ENSG00000185896	LAMP1	222.889	-1.73477	0.295961	-5.86148	4.59e-09	3.27e-07
ENSG00000155506	LARP1	140.903	1.14326	0.303237	3.7702	0.000163114	0.00246174
ENSG00000086730	LAT2	489.462	1.16682	0.327113	3.56703	0.000361046	0.00466191
ENSG00000196233	LCOR	721.431	1.21027	0.219464	5.51464	3.49e-08	2e-06
ENSG00000157978	LDLRAP1	3952.38	-1.56279	0.211661	-7.38345	1.54e-13	3.21e-11
ENSG00000167615	LENG8	130.786	-2.24124	0.454232	-4.93414	8.05e-07	2.93e-05
ENSG00000245164	LINC00861	159.143	1.12648	0.375876	2.99694	0.00272703	0.0231506
ENSG00000231437	LINC01750	203.511	-1.05131	0.308279	-3.41025	0.000649034	0.00746751
ENSG00000163898	LIPH	275.912	1.40694	0.294435	4.77844	1.77e-06	5.6e-05
ENSG00000105983	LMBR1	120.217	-2.02103	0.429009	-4.71092	2.47e-06	7.47e-05
ENSG00000197324	LRP10	1523.39	-1.62573	0.276709	-5.87525	4.22e-09	3.04e-07
ENSG00000163956	LRPAP1	328.768	1.09136	0.325891	3.34884	0.000811515	0.0088947
ENSG00000108829	LRRC59	113.345	-1.06441	0.355503	-2.9941	0.00275256	0.0233096
ENSG00000197147	LRRC8B	774.886	-1.26481	0.28462	-4.44387	8.84e-06	0.000220838
ENSG00000111144	LTA4H	339.311	1.03368	0.328825	3.14357	0.001669	0.0158037
ENSG00000108848	LUC7L3	204.956	1.01243	0.33468	3.02505	0.0024859	0.0215566
ENSG00000104903	LYL1	1739.51	-1.16927	0.400864	-2.91687	0.00353564	0.02795
ENSG00000124688	MAD2L1BP	283.556	1.17143	0.300936	3.89263	9.92e-05	0.00165234
ENSG00000179632	MAF1	1435.95	-1.59262	0.263284	-6.04907	1.46e-09	1.24e-07
ENSG00000111196	MAGOHB	881.422	1.67441	0.226136	7.40446	1.32e-13	2.83e-11
ENSG00000102158	MAGT1	207.457	1.4335	0.364556	3.93216	8.42e-05	0.00144363
ENSG00000251562	MALAT1	17943.5	1.11217	0.297356	3.7402	0.000183871	0.00270701
ENSG00000196782	MAML3	378.451	1.93804	0.313054	6.19076	5.99e-10	5.63e-08
ENSG00000111885	MAN1A1	142.237	1.14633	0.333213	3.44025	0.000581181	0.00683187
ENSG00000198162	MAN1A2	465.594	2.05736	0.24531	8.38675	5e-17	1.91e-14
ENSG00000104774	MAN2B1	183.805	-1.52097	0.424298	-3.58467	0.000337509	0.00441333
ENSG00000140400	MAN2C1	157.355	-1.90244	0.422339	-4.50453	6.65e-06	0.000173471
ENSG00000131711	MAP1B	618.972	2.20328	0.364679	6.04169	1.53e-09	1.28e-07
ENSG00000169032	MAP2K1	192.893	-1.15091	0.325325	-3.53771	0.000403609	0.00510272
ENSG00000173327	MAP3K11	157.952	-1.63118	0.430687	-3.7874	0.000152234	0.00234324
ENSG00000104814	MAP4K1	118.997	-1.08049	0.381028	-2.83572	0.00457227	0.0338726
ENSG00000071054	MAP4K4	177.438	1.31989	0.356031	3.70724	0.000209528	0.00302399
ENSG00000114738	MAPKAPK3	402.218	-1.48482	0.341277	-4.35076	1.36e-05	0.000317143
ENSG00000277443	MARCKS	115.971	1.91363	0.396358	4.82804	1.38e-06	4.56e-05
ENSG00000007264	MATK	143.938	-2.33285	0.44926	-5.19264	2.07e-07	9.18e-06
ENSG00000129071	MBD4	270.349	1.1611	0.253561	4.57915	4.67e-06	0.000128371
ENSG00000005059	MCUB	226.454	-1.17138	0.357645	-3.27526	0.00105566	0.0110138
ENSG00000198625	MDM4	320.841	1.35512	0.336395	4.02836	5.62e-05	0.00102917
ENSG00000108510	MED13	118.427	1.19951	0.437244	2.74334	0.00608172	0.0416815
ENSG00000099917	MED15	201.025	-1.16663	0.34917	-3.34115	0.000834317	0.00906966
ENSG00000118579	MED28	208.52	1.22215	0.340647	3.58774	0.000333562	0.00437561
ENSG00000116604	MEF2D	181.321	-1.52478	0.349943	-4.35722	1.32e-05	0.000309687
ENSG00000197006	METTL9	546.83	-1.32887	0.241323	-5.50659	3.66e-08	2.09e-06
ENSG00000205639	MFSD2B	1365.69	-1.72301	0.265352	-6.4933	8.4e-11	1.02e-08
ENSG00000152127	MGAT5	116.745	1.31006	0.364957	3.58962	0.000331156	0.00435515
ENSG00000125871	MGME1	125.511	1.37302	0.366576	3.74554	0.000180009	0.0026652
ENSG00000154305	MIA3	104.927	1.09981	0.409166	2.68794	0.00718951	0.0470655
ENSG00000135596	MICAL1	165.354	-1.91394	0.478728	-3.99797	6.39e-05	0.00114615
ENSG00000198160	MIER1	559.803	1.26017	0.244582	5.15236	2.57e-07	1.09e-05
ENSG00000141503	MINK1	695.708	-1.66217	0.315732	-5.26449	1.41e-07	6.66e-06
ENSG00000129534	MIS18BP1	132.911	1.13438	0.36603	3.09915	0.00194075	0.0178278
ENSG00000108960	MMD	16106.3	-1.44024	0.148374	-9.70681	2.82e-22	2.53e-19
ENSG00000126005	MMP24OS	239.783	-1.45822	0.310565	-4.69538	2.66e-06	7.94e-05
ENSG00000163563	MNDA	2056.38	2.66745	0.290237	9.1906	3.91e-20	2.51e-17
ENSG00000182208	MOB2	741.793	-1.99987	0.331565	-6.0316	1.62e-09	1.35e-07
ENSG00000123562	MORF4L2	175.601	1.12263	0.385064	2.91543	0.00355195	0.0280172
ENSG00000196199	MPHOSPH8	232.371	1.58911	0.329526	4.82242	1.42e-06	4.67e-05
ENSG00000160588	MPZL3	161.519	1.49011	0.397551	3.74823	0.000178088	0.00264245
ENSG00000179010	MRFAP1	633.763	1.23789	0.217822	5.68302	1.32e-08	8.46e-07
ENSG00000178988	MRFAP1L1	139.634	1.46297	0.443275	3.30038	0.000965544	0.0102344
ENSG00000188895	MSL1	118.746	1.2387	0.431204	2.87266	0.00407036	0.0311054
ENSG00000248527	MTATP6P1	29276.3	-1.2782	0.254103	-5.03024	4.9e-07	1.92e-05
ENSG00000228253	MT-ATP8	3816.77	-1.90167	0.264567	-7.18785	6.58e-13	1.2e-10
ENSG00000137409	MTCH1	377.958	-1.69312	0.328343	-5.15658	2.52e-07	1.07e-05
ENSG00000198804	MT-CO1	158903	-1.64862	0.22292	-7.39558	1.41e-13	2.96e-11
ENSG00000237973	MTCO1P12	413.436	-2.63019	0.277737	-9.47007	2.8e-21	2.22e-18
ENSG00000198938	MT-CO3	133630	-1.1802	0.232903	-5.06735	4.03e-07	1.61e-05
ENSG00000198888	MT-ND1	309393	-1.36486	0.243456	-5.60619	2.07e-08	1.28e-06
ENSG00000225630	MTND2P28	1727.98	-2.35321	0.253657	-9.27712	1.74e-20	1.2e-17
ENSG00000198886	MT-ND4	222307	-1.12983	0.247215	-4.57022	4.87e-06	0.000133607
ENSG00000212907	MT-ND4L	23364.5	-1.60082	0.251028	-6.37704	1.81e-10	2e-08
ENSG00000198786	MT-ND5	87343.6	-1.02606	0.234099	-4.38304	1.17e-05	0.000278979
ENSG00000198695	MT-ND6	11747.8	-1.29927	0.251076	-5.1748	2.28e-07	9.89e-06
ENSG00000269028	MTRNR2L12	144.654	-1.25621	0.227183	-5.52948	3.21e-08	1.85e-06
ENSG00000210194	MT-TE	330.631	-2.17721	0.293771	-7.41125	1.25e-13	2.74e-11
ENSG00000210049	MT-TF	134.333	-3.65142	0.330424	-11.0507	2.17e-28	4.98e-25
ENSG00000209082	MT-TL1	222.181	-2.09855	0.286834	-7.31627	2.55e-13	5e-11
ENSG00000210196	MT-TP	271.876	-1.45332	0.227049	-6.40092	1.54e-10	1.73e-08
ENSG00000210195	MT-TT	149.201	-2.9045	0.322647	-9.00211	2.21e-19	1.3e-16
ENSG00000210077	MT-TV	196.665	-1.5839	0.32953	-4.80654	1.54e-06	4.99e-05
ENSG00000183486	MX2	270.178	1.12446	0.350611	3.20713	0.00134066	0.0132553
ENSG00000059728	MXD1	560.055	1.51576	0.286129	5.29747	1.17e-07	5.72e-06
ENSG00000179820	MYADM	234.624	-1.42814	0.394272	-3.62221	0.000292095	0.00393183
ENSG00000136997	MYC	120.569	1.53928	0.532992	2.88799	0.00387707	0.0299393
ENSG00000101335	MYL9	7093.43	-1.03809	0.179954	-5.76866	7.99e-09	5.38e-07
ENSG00000197879	MYO1C	582.829	-1.05851	0.308589	-3.43015	0.000603252	0.00704307
ENSG00000136286	MYO1G	446.608	-1.18018	0.363508	-3.24663	0.00116779	0.0118374
ENSG00000105835	NAMPT	1192.95	1.76212	0.357545	4.92839	8.29e-07	2.99e-05
ENSG00000229644	NAMPTP1	316.68	1.71677	0.352314	4.87285	1.1e-06	3.75e-05
ENSG00000132780	NASP	118.229	1.2237	0.378169	3.23585	0.00121283	0.0122263
ENSG00000116701	NCF2	660.569	1.36647	0.317457	4.30441	1.67e-05	0.000378246
ENSG00000061676	NCKAP1	146.368	1.01101	0.364978	2.77007	0.00560443	0.0393399
ENSG00000213672	NCKIPSD	586.397	-1.01345	0.273342	-3.70762	0.000209216	0.0030216
ENSG00000084676	NCOA1	331.037	1.87052	0.299593	6.24354	4.28e-10	4.22e-08
ENSG00000165264	NDUFB6	209.787	1.16579	0.24198	4.8177	1.45e-06	4.76e-05
ENSG00000114904	NEK4	233.913	-1.00575	0.348918	-2.88249	0.00394546	0.0303763
ENSG00000151414	NEK7	545.226	-1.01391	0.284985	-3.55778	0.000374003	0.00480811
ENSG00000165525	NEMF	465.644	1.92093	0.283431	6.77742	1.22e-11	1.67e-09
ENSG00000117691	NENF	1891.69	-1.27012	0.364438	-3.48516	0.000491843	0.00597611
ENSG00000102908	NFAT5	368.495	-1.4897	0.409833	-3.63489	0.000278097	0.00376804
ENSG00000131196	NFATC1	286.797	-1.13806	0.25866	-4.39984	1.08e-05	0.000260946
ENSG00000144802	NFKBIZ	433.492	-1.37563	0.427822	-3.21544	0.00130246	0.0129551
ENSG00000151092	NGLY1	145.637	1.08206	0.359897	3.00658	0.00264207	0.022663
ENSG00000140157	NIPA2	118.439	-1.3346	0.444055	-3.00549	0.00265149	0.0226964
ENSG00000164190	NIPBL	188.915	1.61689	0.377129	4.28737	1.81e-05	0.000402121
ENSG00000114857	NKTR	218.725	1.40323	0.317108	4.42508	9.64e-06	0.000235954
ENSG00000087095	NLK	182.822	1.2599	0.278692	4.52077	6.16e-06	0.000162478
ENSG00000103202	NME4	1008.09	-1.87248	0.362338	-5.16777	2.37e-07	1.02e-05
ENSG00000123609	NMI	351.388	1.60754	0.282723	5.68591	1.3e-08	8.37e-07
ENSG00000105373	NOP53	346.784	-2.30305	0.449649	-5.12188	3.03e-07	1.24e-05
ENSG00000249353	NPM1P27	119.839	1.14232	0.311641	3.66551	0.000246848	0.00345839
ENSG00000156642	NPTN	1774.31	-1.61346	0.233867	-6.89903	5.24e-12	7.65e-10
ENSG00000123358	NR4A1	127.141	-1.84335	0.490182	-3.76055	0.00016954	0.00253756
ENSG00000148572	NRBF2	176.184	1.2581	0.355958	3.53441	0.00040869	0.00514485
ENSG00000134986	NREP	217.903	-1.68878	0.314882	-5.36321	8.18e-08	4.12e-06
ENSG00000154146	NRGN	20078.4	-1.67528	0.288538	-5.80608	6.4e-09	4.35e-07
ENSG00000117697	NSL1	131.975	1.03986	0.358887	2.89747	0.00376184	0.0292766
ENSG00000185115	NSMCE3	285.206	-1.31585	0.356935	-3.68653	0.000227333	0.0032356
ENSG00000157045	NTAN1	379.479	-1.52261	0.251744	-6.04827	1.46e-09	1.24e-07
ENSG00000070081	NUCB2	267.033	1.33367	0.256178	5.20601	1.93e-07	8.62e-06
ENSG00000069275	NUCKS1	158.244	1.80195	0.293262	6.14451	8.02e-10	7.28e-08
ENSG00000213965	NUDT19	304.537	2.02366	0.34574	5.85312	4.82e-09	3.41e-07
ENSG00000126883	NUP214	157.364	1.08485	0.325244	3.33549	0.000851487	0.00923453
ENSG00000093000	NUP50	220.647	1.39293	0.333722	4.17391	2.99e-05	0.000616114
ENSG00000147206	NXF3	142.585	2.131	0.564344	3.77607	0.000159324	0.0024234
ENSG00000135114	OASL	131.399	1.29816	0.468595	2.77031	0.00560023	0.0393304
ENSG00000115758	ODC1	6205.99	-1.21847	0.171706	-7.09626	1.28e-12	2.22e-10
ENSG00000046651	OFD1	185.101	1.00907	0.339547	2.97181	0.00296046	0.0246058
ENSG00000060491	OGFR	126.857	-2.22086	0.480479	-4.62218	3.8e-06	0.000106985
ENSG00000238243	OR2W3	321.464	-1.76446	0.393891	-4.47955	7.48e-06	0.000191365
ENSG00000276045	ORAI1	1197	-1.16659	0.246404	-4.73446	2.2e-06	6.75e-05
ENSG00000184792	OSBP2	1177.72	-1.13282	0.289419	-3.91412	9.07e-05	0.0015355
ENSG00000181631	P2RY13	233.785	1.92596	0.50975	3.77823	0.000157945	0.00240953
ENSG00000168092	PAFAH1B2	463.359	1.75896	0.332769	5.28584	1.25e-07	6.02e-06
ENSG00000152520	PAN3	661.265	2.20469	0.332439	6.63185	3.32e-11	4.29e-09
ENSG00000125779	PANK2	192.145	-1.12534	0.314167	-3.58198	0.000341001	0.004449
ENSG00000178685	PARP10	165.66	-2.13561	0.583291	-3.66131	0.000250926	0.00349413
ENSG00000137817	PARP6	173.3	-1.03455	0.339221	-3.04977	0.00229013	0.020182
ENSG00000169564	PCBP1	554.932	-2.18611	0.264115	-8.27708	1.26e-16	4.48e-14
ENSG00000184226	PCDH9	147.204	1.30088	0.319966	4.06568	4.79e-05	0.000907085
ENSG00000247774	PCED1B-AS1	313.306	1.12367	0.321855	3.49125	0.000480773	0.00586773
ENSG00000141179	PCTP	254.118	1.13749	0.328021	3.46774	0.000524857	0.0062882
ENSG00000186642	PDE2A	157.073	-1.21526	0.372955	-3.25847	0.00112015	0.0114946
ENSG00000156973	PDE6D	171.069	1.07659	0.314485	3.42333	0.000618599	0.00720184
ENSG00000145431	PDGFC	486.804	1.65842	0.278242	5.96034	2.52e-09	1.96e-07
ENSG00000120913	PDLIM2	128.052	-1.23162	0.412664	-2.98455	0.00284	0.0239124
ENSG00000083642	PDS5B	172.802	1.51488	0.376557	4.02299	5.75e-05	0.00105009
ENSG00000162734	PEA15	322.205	-1.41123	0.281005	-5.02208	5.11e-07	1.99e-05
ENSG00000179094	PER1	132.104	-1.92926	0.527384	-3.65816	0.000254029	0.00352396
ENSG00000141959	PFKL	822.944	-1.28157	0.321611	-3.98485	6.75e-05	0.00120111
ENSG00000233328	PFN1P1	237.484	-1.0731	0.158056	-6.78934	1.13e-11	1.56e-09
ENSG00000255200	PGAM1P8	307.116	1.35766	0.284364	4.77436	1.8e-06	5.7e-05
ENSG00000164219	PGGT1B	129.206	1.43233	0.443242	3.23148	0.00123151	0.0123843
ENSG00000112419	PHACTR2	343.47	1.59621	0.291974	5.46697	4.58e-08	2.55e-06
ENSG00000112511	PHF1	108.743	-1.26253	0.418953	-3.01354	0.0025822	0.0222779
ENSG00000025293	PHF20	245.599	1.10933	0.276076	4.0182	5.86e-05	0.00106602
ENSG00000175309	PHYKPL	284.543	-1.21521	0.304317	-3.99324	6.52e-05	0.00116619
ENSG00000073921	PICALM	134.852	1.2603	0.346776	3.63433	0.000278704	0.00377378
ENSG00000145675	PIK3R1	244.534	-1.4943	0.409233	-3.65146	0.000260754	0.00359935
ENSG00000141506	PIK3R5	257.764	-1.13304	0.425024	-2.66583	0.00767982	0.0495197
ENSG00000198355	PIM3	183.574	-1.76989	0.428785	-4.12769	3.66e-05	0.000725615
ENSG00000150867	PIP4K2A	18602.3	2.41707	0.24067	10.0431	9.85e-24	1.13e-20
ENSG00000165782	PIP4P1	121.629	-1.50511	0.423358	-3.55518	0.000377724	0.00484386
ENSG00000186111	PIP5K1C	126.407	-1.15751	0.364417	-3.17633	0.00149153	0.0144149
ENSG00000154217	PITPNC1	134.041	-1.5186	0.414746	-3.66151	0.000250737	0.00349413
ENSG00000171033	PKIA	544.41	-1.57884	0.287008	-5.50104	3.78e-08	2.14e-06
ENSG00000115896	PLCL1	155.102	1.09301	0.365043	2.99421	0.00275159	0.0233096
ENSG00000166428	PLD4	229.449	-1.50595	0.434634	-3.46487	0.000530492	0.00634834
ENSG00000188313	PLSCR1	299.578	1.01201	0.35216	2.87373	0.00405652	0.0310573
ENSG00000198753	PLXNB3	109.381	-1.1997	0.352678	-3.40169	0.00066971	0.00763678
ENSG00000140464	PML	132.192	-1.42913	0.476419	-2.99974	0.00270209	0.0230128
ENSG00000127838	PNKD	1616.02	-1.06572	0.210324	-5.06706	4.04e-07	1.61e-05
ENSG00000177666	PNPLA2	130.201	-1.67981	0.369807	-4.54239	5.56e-06	0.000149542
ENSG00000181222	POLR2A	481.758	-1.10795	0.395089	-2.8043	0.00504265	0.0364232
ENSG00000188219	POTEE	350.22	-2.42718	0.197729	-12.2753	1.23e-34	8.44e-31
ENSG00000125534	PPDPF	852.033	-2.60025	0.341362	-7.61728	2.59e-14	6.59e-12
ENSG00000131626	PPFIA1	233.15	1.31069	0.238199	5.50251	3.74e-08	2.12e-06
ENSG00000084072	PPIE	529.018	1.18877	0.230181	5.16453	2.41e-07	1.04e-05
ENSG00000163590	PPM1L	526.317	-1.02814	0.373889	-2.74986	0.00596209	0.0411079
ENSG00000213639	PPP1CB	2772.16	2.4501	0.27762	8.82536	1.09e-18	5.37e-16
ENSG00000204569	PPP1R10	114.118	1.0696	0.30347	3.52457	0.000424179	0.00530739
ENSG00000058272	PPP1R12A	620.028	1.10492	0.24695	4.47426	7.67e-06	0.000194953
ENSG00000146112	PPP1R18	686.456	-1.15869	0.243146	-4.76541	1.88e-06	5.89e-05
ENSG00000113575	PPP2CA	325.146	-1.08269	0.334645	-3.23535	0.00121494	0.0122363
ENSG00000138814	PPP3CA	742.39	1.94307	0.304184	6.38782	1.68e-10	1.87e-08
ENSG00000120910	PPP3CC	124.489	-1.80393	0.454247	-3.97125	7.15e-05	0.00125746
ENSG00000149923	PPP4C	717.541	-1.6782	0.343727	-4.88237	1.05e-06	3.61e-05
ENSG00000105063	PPP6R1	493.299	-1.25923	0.323604	-3.89127	9.97e-05	0.00165853
ENSG00000110075	PPP6R3	291.509	1.59771	0.318797	5.01168	5.4e-07	2.08e-05
ENSG00000131238	PPT1	930.823	1.00446	0.365742	2.74635	0.00602618	0.0414388
ENSG00000122490	PQLC1	109.751	-1.15229	0.349803	-3.29412	0.000987317	0.0104169
ENSG00000133246	PRAM1	177.652	-1.76392	0.470165	-3.75171	0.000175634	0.00261356
ENSG00000167815	PRDX2	153.529	1.16512	0.279354	4.17076	3.04e-05	0.000622757
ENSG00000169230	PRELID1	197.637	-1.05901	0.318612	-3.32382	0.00088794	0.00953945
ENSG00000154229	PRKCA	321.779	1.83971	0.302267	6.08638	1.15e-09	1e-07
ENSG00000163932	PRKCD	1847.99	-1.19113	0.218593	-5.44906	5.06e-08	2.77e-06
ENSG00000130175	PRKCSH	201.383	-1.92823	0.379478	-5.08128	3.75e-07	1.51e-05
ENSG00000101911	PRPS2	123.862	2.08731	0.443906	4.70214	2.57e-06	7.75e-05
ENSG00000141127	PRPSAP2	140.322	1.18801	0.331855	3.57991	0.000343716	0.00447431
ENSG00000131188	PRR7	615.947	-3.48284	0.369901	-9.41559	4.7e-21	3.59e-18
ENSG00000257621	PSMA3-AS1	353.609	1.15908	0.248334	4.66743	3.05e-06	8.85e-05
ENSG00000041357	PSMA4	369.867	1.18291	0.285804	4.13889	3.49e-05	0.000696886
ENSG00000159377	PSMB4	512.028	1.22771	0.283702	4.32748	1.51e-05	0.000345143
ENSG00000225131	PSME2P2	139.251	1.02123	0.253208	4.03317	5.5e-05	0.0010119
ENSG00000011304	PTBP1	633.912	-1.52167	0.274088	-5.55175	2.83e-08	1.67e-06
ENSG00000214182	PTMAP5	1714.55	1.65951	0.161823	10.2551	1.12e-24	1.36e-21
ENSG00000119383	PTPA	379.209	-1.06246	0.325516	-3.26393	0.0010988	0.0113262
ENSG00000127947	PTPN12	1869.77	1.42916	0.22662	6.30641	2.86e-10	2.96e-08
ENSG00000055917	PUM2	153.62	1.80295	0.43971	4.10032	4.13e-05	0.000805396
ENSG00000143811	PYCR2	722.019	-1.12768	0.165092	-6.83062	8.45e-12	1.2e-09
ENSG00000115828	QPCT	149.975	1.27762	0.457414	2.79315	0.00521983	0.0373791
ENSG00000179912	R3HDM2	233.817	1.55214	0.328269	4.72827	2.26e-06	6.94e-05
ENSG00000198858	R3HDM4	5505.18	-2.07684	0.263294	-7.88791	3.07e-15	9.31e-13
ENSG00000185236	RAB11B	1288.64	-2.08873	0.291734	-7.15969	8.09e-13	1.44e-10
ENSG00000138069	RAB1A	419.761	1.10747	0.279069	3.96844	7.23e-05	0.00126804
ENSG00000174903	RAB1B	1390.96	-1.00654	0.209241	-4.81041	1.51e-06	4.91e-05
ENSG00000080371	RAB21	112.704	1.19664	0.326939	3.66012	0.000252094	0.00350565
ENSG00000118508	RAB32	3389.41	-1.08504	0.246125	-4.40849	1.04e-05	0.000251911
ENSG00000111540	RAB5B	668.778	-1.06719	0.29256	-3.64776	0.000264541	0.00364429
ENSG00000125970	RALY	1527.79	-1.89732	0.306806	-6.18411	6.25e-10	5.85e-08
ENSG00000138698	RAP1GDS1	656.028	1.19345	0.269516	4.42813	9.51e-06	0.000233881
ENSG00000181467	RAP2B	3205.55	1.49017	0.212815	7.00219	2.52e-12	4.02e-10
ENSG00000123728	RAP2C	132.612	1.45832	0.360413	4.04624	5.2e-05	0.000969158
ENSG00000185989	RASA3	2387.25	-1.25669	0.2044	-6.1482	7.84e-10	7.14e-08
ENSG00000105122	RASAL3	160.997	-1.79955	0.504174	-3.56931	0.000357927	0.00462743
ENSG00000068831	RASGRP2	2177.91	-1.25402	0.176306	-7.11276	1.14e-12	2e-10
ENSG00000153179	RASSF3	208.417	1.83299	0.375042	4.88743	1.02e-06	3.53e-05
ENSG00000023287	RB1CC1	153.487	1.10964	0.38738	2.86448	0.00417693	0.0317549
ENSG00000119707	RBM25	177.23	1.10974	0.371705	2.98553	0.00283089	0.0238455
ENSG00000126254	RBM42	201.352	-1.03402	0.347356	-2.97682	0.00291254	0.0243737
ENSG00000004534	RBM6	246.331	1.3155	0.392923	3.34799	0.000814002	0.00891247
ENSG00000166831	RBPMS2	429.263	-1.57066	0.306211	-5.12935	2.91e-07	1.2e-05
ENSG00000137710	RDX	169.121	1.01837	0.258563	3.93859	8.2e-05	0.0014102
ENSG00000183688	RFLNB	442.498	1.46074	0.268748	5.43534	5.47e-08	2.97e-06
ENSG00000171700	RGS19	692.116	-1.24055	0.394477	-3.1448	0.00166202	0.0157521
ENSG00000116741	RGS2	2152.11	1.35347	0.334264	4.04911	5.14e-05	0.00095997
ENSG00000168421	RHOH	216.198	1.25578	0.470378	2.66972	0.00759146	0.0491023
ENSG00000140983	RHOT2	324.122	-1.17083	0.323574	-3.61841	0.000296414	0.00396921
ENSG00000132669	RIN2	141.644	1.84444	0.40489	4.5554	5.23e-06	0.000142438
ENSG00000100599	RIN3	233.549	-1.31109	0.422816	-3.10084	0.00192971	0.01775
ENSG00000143622	RIT1	1648.42	1.27857	0.234963	5.44159	5.28e-08	2.88e-06
ENSG00000153561	RMND5A	1560.3	1.79822	0.261492	6.87676	6.12e-12	8.82e-10
ENSG00000169413	RNASE6	198.668	1.39543	0.41231	3.38443	0.000713273	0.00801848
ENSG00000026297	RNASET2	315.838	-1.66331	0.349021	-4.76565	1.88e-06	5.89e-05
ENSG00000123091	RNF11	13754.4	-1.37623	0.14956	-9.20188	3.52e-20	2.34e-17
ENSG00000070423	RNF126	142.538	-1.91901	0.474555	-4.0438	5.26e-05	0.000976656
ENSG00000082996	RNF13	510.304	1.11581	0.232878	4.7914	1.66e-06	5.3e-05
ENSG00000158717	RNF166	264.082	-1.36718	0.407766	-3.35285	0.000799827	0.00878062
ENSG00000163961	RNF168	237.145	1.79781	0.331508	5.42314	5.86e-08	3.1e-06
ENSG00000168159	RNF187	145.116	-1.2254	0.377433	-3.24666	0.00116766	0.0118374
ENSG00000170633	RNF34	171.585	1.10689	0.300493	3.68359	0.000229975	0.00326643
ENSG00000112130	RNF8	209.819	1.07654	0.259682	4.14562	3.39e-05	0.000681582
ENSG00000117748	RPA2	297.172	1.26479	0.348166	3.63273	0.00028044	0.00379151
ENSG00000117133	RPF1	103.745	1.16402	0.388099	2.99928	0.00270615	0.0230207
ENSG00000235552	RPL6P27	378.732	1.05563	0.29126	3.62436	0.000289681	0.00390188
ENSG00000214485	RPL7P1	459.022	1.03101	0.259658	3.97065	7.17e-05	0.00125848
ENSG00000137970	RPL7P9	1292.71	1.35951	0.279175	4.86973	1.12e-06	3.8e-05
ENSG00000189343	RPS2P46	181.445	-1.76179	0.307375	-5.73173	9.94e-09	6.54e-07
ENSG00000240342	RPS2P5	430.544	-1.76264	0.306501	-5.75086	8.88e-09	5.88e-07
ENSG00000234797	RPS3AP6	387.706	1.00129	0.287359	3.48446	0.000493124	0.00598461
ENSG00000124782	RREB1	153.127	-1.7902	0.476732	-3.75514	0.000173245	0.00258808
ENSG00000048649	RSF1	290.441	1.62436	0.271566	5.98147	2.21e-09	1.76e-07
ENSG00000125744	RTN2	135.027	-1.27702	0.292896	-4.35998	1.3e-05	0.000306504
ENSG00000167100	SAMD14	352.759	-1.85178	0.338172	-5.47584	4.35e-08	2.43e-06
ENSG00000205413	SAMD9	121.943	1.48009	0.436795	3.38851	0.000702728	0.00791723
ENSG00000177409	SAMD9L	122.085	1.28193	0.404285	3.17087	0.00151985	0.0146337
ENSG00000150459	SAP18	1071.55	1.11834	0.214551	5.21246	1.86e-07	8.38e-06
ENSG00000079332	SAR1A	592.854	1.44871	0.308316	4.69878	2.62e-06	7.85e-05
ENSG00000139697	SBNO1	242.097	1.17166	0.346517	3.38126	0.000721541	0.00809036
ENSG00000139218	SCAF11	523.243	1.32821	0.299509	4.43464	9.22e-06	0.000229123
ENSG00000114650	SCAP	105.714	-1.37577	0.431431	-3.18885	0.00142842	0.0139556
ENSG00000188076	SCGB1C1	183.167	1.01272	0.192767	5.2536	1.49e-07	6.97e-06
ENSG00000151466	SCLT1	218.057	2.04639	0.289949	7.05777	1.69e-12	2.81e-10
ENSG00000105711	SCN1B	2033.16	-1.39408	0.272017	-5.12499	2.98e-07	1.22e-05
ENSG00000153130	SCOC	190.39	1.01327	0.301457	3.36124	0.00077593	0.00857311
ENSG00000054282	SDCCAG8	247.558	1.0273	0.283672	3.62144	0.000292968	0.00393626
ENSG00000078808	SDF4	269.031	-1.8456	0.422833	-4.36485	1.27e-05	0.000301132
ENSG00000143252	SDHC	117.118	1.14103	0.389353	2.93057	0.00338339	0.0270501
ENSG00000204370	SDHD	226.14	1.03165	0.317557	3.2487	0.00115932	0.0117773
ENSG00000265808	SEC22B	424.966	1.78357	0.302011	5.90564	3.51e-09	2.6e-07
ENSG00000058262	SEC61A1	359.768	-1.18632	0.368589	-3.21854	0.00128846	0.0128503
ENSG00000008952	SEC62	309.22	1.19012	0.226036	5.26518	1.4e-07	6.65e-06
ENSG00000143416	SELENBP1	157.934	2.49999	0.64532	3.87404	0.000107048	0.00175529
ENSG00000113811	SELENOK	481.724	1.022	0.246308	4.14926	3.34e-05	0.000672806
ENSG00000188404	SELL	2813.7	1.69107	0.304499	5.55362	2.8e-08	1.66e-06
ENSG00000119231	SENP5	226.606	1.20918	0.30207	4.00297	6.26e-05	0.0011251
ENSG00000179918	SEPHS2	134.763	-1.28486	0.414348	-3.10092	0.00192921	0.01775
ENSG00000180096	SEPT1	281.171	-1.38511	0.298489	-4.64042	3.48e-06	9.9e-05
ENSG00000184702	SEPT5	5008.32	-2.1001	0.282469	-7.43481	1.05e-13	2.37e-11
ENSG00000164300	SERINC5	157.013	2.1351	0.525117	4.06596	4.78e-05	0.000907085
ENSG00000106366	SERPINE1	204.648	1.05565	0.390068	2.70633	0.00680309	0.0451328
ENSG00000119335	SET	2763.77	2.64986	0.267434	9.90844	3.83e-23	3.94e-20
ENSG00000168066	SF1	551.738	-1.79756	0.33462	-5.37195	7.79e-08	3.95e-06
ENSG00000099995	SF3A1	438.293	-1.02545	0.253785	-4.04063	5.33e-05	0.000987294
ENSG00000104897	SF3A2	203.211	-2.82141	0.402394	-7.01156	2.36e-12	3.82e-10
ENSG00000183431	SF3A3	176.182	1.22413	0.416502	2.93907	0.003292	0.0265773
ENSG00000143368	SF3B4	317.188	-1.19245	0.286918	-4.15608	3.24e-05	0.000656267
ENSG00000181523	SGSH	104.038	-1.69505	0.582146	-2.91172	0.0035944	0.0283301
ENSG00000160999	SH2B2	119.592	-1.49195	0.550503	-2.71016	0.00672512	0.0448233
ENSG00000027869	SH2D2A	117.572	-1.15306	0.383798	-3.00434	0.00266154	0.0227635
ENSG00000179526	SHARPIN	684.599	-1.51701	0.32953	-4.60355	4.15e-06	0.000115287
ENSG00000108061	SHOC2	1028.58	1.02932	0.192867	5.33695	9.45e-08	4.7e-06
ENSG00000127511	SIN3B	141.137	-1.32943	0.339352	-3.91755	8.95e-05	0.00151881
ENSG00000182628	SKA2	308.97	1.25354	0.244559	5.12571	2.96e-07	1.22e-05
ENSG00000147454	SLC25A37	1815.18	2.3943	0.373439	6.41148	1.44e-10	1.64e-08
ENSG00000077713	SLC25A43	187.609	-2.33949	0.491154	-4.76325	1.91e-06	5.93e-05
ENSG00000145740	SLC30A5	133.245	-1.27671	0.327823	-3.8945	9.84e-05	0.00164096
ENSG00000157637	SLC38A10	137.121	-1.15477	0.400027	-2.88674	0.00389255	0.0300139
ENSG00000167703	SLC43A2	108.086	-1.43045	0.503801	-2.83932	0.004521	0.0336016
ENSG00000129353	SLC44A2	5829.18	-1.11207	0.172094	-6.46198	1.03e-10	1.22e-08
ENSG00000090020	SLC9A1	222.639	-1.2643	0.373878	-3.38158	0.000720702	0.00808875
ENSG00000109062	SLC9A3R1	1578.44	-1.28058	0.222249	-5.76191	8.32e-09	5.58e-07
ENSG00000198952	SMG5	155.487	-1.30278	0.37385	-3.48476	0.000492583	0.00598157
ENSG00000235453	SMIM27	106.411	-1.20577	0.204697	-5.89054	3.85e-09	2.8e-07
ENSG00000143499	SMYD2	287.986	-1.03312	0.293744	-3.51708	0.000436325	0.00542312
ENSG00000099940	SNAP29	563.147	-1.06481	0.262343	-4.05885	4.93e-05	0.000926698
ENSG00000184602	SNN	13044.5	-1.3605	0.181297	-7.50423	6.18e-14	1.45e-11
ENSG00000104852	SNRNP70	119.505	-2.27407	0.448361	-5.07195	3.94e-07	1.57e-05
ENSG00000128739	SNRPN	253.527	-1.04404	0.152098	-6.86422	6.69e-12	9.56e-10
ENSG00000205302	SNX2	803.712	1.01458	0.274372	3.69783	0.000217449	0.00311214
ENSG00000143376	SNX27	187.992	1.6534	0.434531	3.80503	0.000141787	0.00220138
ENSG00000137642	SORL1	499.897	1.34657	0.414762	3.2466	0.00116793	0.0118374
ENSG00000118363	SPCS2	175.969	1.24222	0.254466	4.88166	1.05e-06	3.62e-05
ENSG00000129128	SPCS3	252.734	1.00373	0.261831	3.83351	0.000126328	0.00200287
ENSG00000090487	SPG21	288.271	-1.18461	0.314562	-3.7659	0.000165952	0.00249474
ENSG00000176170	SPHK1	1114.67	-1.71607	0.292697	-5.86296	4.55e-09	3.25e-07
ENSG00000066336	SPI1	376.221	-2.58109	0.380473	-6.7839	1.17e-11	1.61e-09
ENSG00000121067	SPOP	431.634	1.12045	0.250576	4.47151	7.77e-06	0.000196993
ENSG00000197122	SRC	620.323	-1.14925	0.272027	-4.22476	2.39e-05	0.000509488
ENSG00000198911	SREBF2	189.122	-1.88649	0.35841	-5.26348	1.41e-07	6.66e-06
ENSG00000124193	SRSF6	8645.25	1.34827	0.269007	5.01201	5.39e-07	2.08e-05
ENSG00000111786	SRSF9	175.249	-1.48743	0.380711	-3.90697	9.35e-05	0.00157598
ENSG00000110080	ST3GAL4	107.764	-1.27903	0.351722	-3.63646	0.000276406	0.00375005
ENSG00000113532	ST8SIA4	134.63	1.39279	0.381159	3.6541	0.000258081	0.00356963
ENSG00000040341	STAU2	669.63	1.07555	0.260139	4.1345	3.56e-05	0.000708518
ENSG00000081320	STK17B	1206.94	1.29807	0.330554	3.92695	8.6e-05	0.00147038
ENSG00000115694	STK25	120.122	-1.27811	0.451495	-2.83083	0.00464273	0.0342591
ENSG00000196182	STK40	1595.27	-1.2584	0.240655	-5.22909	1.7e-07	7.73e-06
ENSG00000140022	STON2	1944.01	1.47984	0.257059	5.75681	8.57e-09	5.71e-07
ENSG00000196792	STRN3	103.949	2.64776	0.378118	7.00249	2.51e-12	4.02e-10
ENSG00000103266	STUB1	168.178	-1.81693	0.413138	-4.39788	1.09e-05	0.000263006
ENSG00000116266	STXBP3	491.905	1.07981	0.244633	4.41401	1.01e-05	0.000247315
ENSG00000165416	SUGT1	113.465	1.11769	0.325174	3.43721	0.000587734	0.00688532
ENSG00000116030	SUMO1	469.265	1.19737	0.234293	5.11054	3.21e-07	1.3e-05
ENSG00000100242	SUN2	226.163	-1.71218	0.416842	-4.1075	4e-05	0.000783007
ENSG00000148290	SURF1	186.837	-1.04086	0.368045	-2.82808	0.0046828	0.034456
ENSG00000106868	SUSD1	1280.36	-1.3674	0.22408	-6.10227	1.05e-09	9.13e-08
ENSG00000117614	SYF2	351.533	1.19629	0.267788	4.46732	7.92e-06	0.000200156
ENSG00000125755	SYMPK	187.087	-1.62947	0.299976	-5.43199	5.57e-08	3e-06
ENSG00000182253	SYNM	116.569	1.72019	0.343436	5.00876	5.48e-07	2.11e-05
ENSG00000055208	TAB2	303.391	1.3338	0.325107	4.10265	4.08e-05	0.000798107
ENSG00000166337	TAF10	1123.53	-1.37732	0.374209	-3.68061	0.000232677	0.00328905
ENSG00000165632	TAF3	111.611	1.56077	0.410249	3.80445	0.000142119	0.00220402
ENSG00000253676	TAGLN2P1	1788.39	-2.04474	0.189987	-10.7625	5.17e-27	9.69e-24
ENSG00000104946	TBC1D17	137.649	-1.47075	0.372959	-3.94348	8.03e-05	0.00138522
ENSG00000125875	TBC1D20	332.453	-1.10544	0.270365	-4.08869	4.34e-05	0.000838898
ENSG00000068354	TBC1D25	262.351	-1.04925	0.300463	-3.49212	0.000479209	0.00585716
ENSG00000177565	TBL1XR1	1094.85	1.67474	0.255015	6.56723	5.13e-11	6.4e-09
ENSG00000006638	TBXA2R	1046.37	-1.06067	0.195259	-5.43213	5.57e-08	3e-06
ENSG00000113649	TCERG1	123.234	-1.26299	0.450527	-2.80336	0.00505726	0.0364941
ENSG00000110719	TCIRG1	617.829	-1.98249	0.443065	-4.47449	7.66e-06	0.000194953
ENSG00000111802	TDP2	310.039	1.56521	0.295097	5.30404	1.13e-07	5.53e-06
ENSG00000088992	TESC	138.253	-1.43147	0.343506	-4.16722	3.08e-05	0.000629422
ENSG00000151575	TEX9	147.436	1.2101	0.31205	3.87789	0.000105367	0.00173603
ENSG00000068323	TFE3	179.19	-1.28451	0.314512	-4.08415	4.42e-05	0.000853587
ENSG00000105329	TGFB1	968.556	-2.44059	0.351528	-6.94281	3.84e-12	5.91e-10
ENSG00000177683	THAP5	165.943	2.05444	0.381868	5.37999	7.45e-08	3.83e-06
ENSG00000054118	THRAP3	583.468	1.02569	0.256096	4.00509	6.2e-05	0.001118
ENSG00000066654	THUMPD1	486.573	1.21284	0.294349	4.12042	3.78e-05	0.000746745
ENSG00000119139	TJP2	463.629	-1.00815	0.247974	-4.06555	4.79e-05	0.000907085
ENSG00000140332	TLE3	203.526	1.50018	0.354537	4.23138	2.32e-05	0.00049828
ENSG00000198586	TLK1	13272	2.1976	0.25212	8.71646	2.87e-18	1.26e-15
ENSG00000064115	TM7SF3	289.038	-1.3421	0.341403	-3.93112	8.46e-05	0.0014463
ENSG00000167895	TMC8	254.422	-1.4946	0.438903	-3.40531	0.000660878	0.00756155
ENSG00000143183	TMCO1	182.738	1.42937	0.356227	4.01252	6.01e-05	0.00108912
ENSG00000150403	TMCO3	174.033	-1.09805	0.322536	-3.40442	0.00066305	0.00758219
ENSG00000168936	TMEM129	142.161	-1.44603	0.434074	-3.33131	0.000864385	0.00935471
ENSG00000170006	TMEM154	417.909	1.54452	0.388359	3.97704	6.98e-05	0.00123459
ENSG00000240849	TMEM189	644.564	-1.20232	0.245254	-4.90234	9.47e-07	3.32e-05
ENSG00000106609	TMEM248	515.339	-1.10971	0.224242	-4.94875	7.47e-07	2.76e-05
ENSG00000109133	TMEM33	199.776	2.45197	0.406207	6.03627	1.58e-09	1.32e-07
ENSG00000116209	TMEM59	1072.04	1.21316	0.236417	5.13145	2.88e-07	1.19e-05
ENSG00000165071	TMEM71	316.681	1.6122	0.297432	5.42039	5.95e-08	3.13e-06
ENSG00000144747	TMF1	110.321	1.37937	0.376725	3.66147	0.000250776	0.00349413
ENSG00000164897	TMUB1	147.06	-1.60559	0.380044	-4.22474	2.39e-05	0.000509488
ENSG00000118503	TNFAIP3	549.284	-1.31533	0.443301	-2.96712	0.00300599	0.0248793
ENSG00000028137	TNFRSF1B	1051.58	-1.28918	0.379291	-3.39892	0.000676517	0.00768226
ENSG00000121858	TNFSF10	323.709	1.65113	0.467488	3.53191	0.000412564	0.00518411
ENSG00000102524	TNFSF13B	639.446	1.03968	0.200303	5.19054	2.1e-07	9.23e-06
ENSG00000145901	TNIP1	299.63	-1.59632	0.32091	-4.97434	6.55e-07	2.46e-05
ENSG00000168884	TNIP2	126.519	-1.0183	0.354577	-2.87187	0.00408054	0.0311716
ENSG00000100354	TNRC6B	441.855	2.04452	0.347075	5.89071	3.85e-09	2.8e-07
ENSG00000141232	TOB1	373.121	1.25723	0.422849	2.97324	0.00294675	0.0245603
ENSG00000198900	TOP1	240.578	1.3509	0.20222	6.68032	2.38e-11	3.18e-09
ENSG00000077097	TOP2B	120.584	1.31585	0.373858	3.51965	0.000432115	0.00538379
ENSG00000136827	TOR1A	182.967	1.11295	0.345126	3.22475	0.00126081	0.012626
ENSG00000169905	TOR1AIP2	221.45	1.74742	0.29564	5.91062	3.41e-09	2.54e-07
ENSG00000047410	TPR	255.684	1.19031	0.335859	3.54409	0.000393964	0.00499919
ENSG00000164548	TRA2A	409.685	1.46755	0.284904	5.15104	2.59e-07	1.09e-05
ENSG00000170638	TRABD	162.419	-1.52323	0.448327	-3.39759	0.000679826	0.00770423
ENSG00000277734	TRAC	595.3	1.36928	0.402736	3.39995	0.000673991	0.00766897
ENSG00000131653	TRAF7	141.698	-1.1831	0.330636	-3.57825	0.000345899	0.00449734
ENSG00000054116	TRAPPC3	236.27	1.41474	0.288112	4.91038	9.09e-07	3.21e-05
ENSG00000167632	TRAPPC9	622.698	-1.1805	0.282944	-4.17222	3.02e-05	0.000620012
ENSG00000124731	TREM1	658.253	1.12977	0.350169	3.22636	0.00125376	0.0125712
ENSG00000281103	TRG-AS1	137.182	1.04174	0.276001	3.77439	0.000160398	0.00243534
ENSG00000204977	TRIM13	266.068	1.32962	0.247832	5.365	8.09e-08	4.09e-06
ENSG00000112343	TRIM38	223.239	1.09802	0.368667	2.97834	0.00289819	0.0242635
ENSG00000169871	TRIM56	117.188	1.15303	0.401741	2.87008	0.00410367	0.0313134
ENSG00000162722	TRIM58	5262.38	-1.69422	0.169101	-10.019	1.26e-23	1.36e-20
ENSG00000171206	TRIM8	223.93	-1.11405	0.299729	-3.71686	0.000201717	0.00293387
ENSG00000100815	TRIP11	103.54	1.78118	0.321802	5.535	3.11e-08	1.81e-06
ENSG00000100991	TRPC4AP	207.993	-1.62093	0.402696	-4.0252	5.69e-05	0.00104214
ENSG00000166925	TSC22D4	472.335	-2.1113	0.32554	-6.48553	8.84e-11	1.06e-08
ENSG00000265148	TSPOAP1-AS1	320.737	-1.4351	0.231662	-6.19479	5.84e-10	5.51e-08
ENSG00000189241	TSPYL1	938.235	2.52001	0.333127	7.56472	3.89e-14	9.64e-12
ENSG00000113312	TTC1	195.493	1.26217	0.306046	4.12413	3.72e-05	0.000735526
ENSG00000168234	TTC39C	168.207	1.30324	0.378359	3.44445	0.000572213	0.00674358
ENSG00000167552	TUBA1A	928.87	1.12208	0.269755	4.15963	3.19e-05	0.000647571
ENSG00000253352	TUG1	175.627	1.73224	0.323402	5.35629	8.49e-08	4.27e-06
ENSG00000153066	TXNDC11	100.563	-1.1624	0.416659	-2.78981	0.00527392	0.0376226
ENSG00000117862	TXNDC12	319.811	1.73361	0.370843	4.67477	2.94e-06	8.63e-05
ENSG00000105397	TYK2	192.463	-1.22101	0.441379	-2.76635	0.00566881	0.0396298
ENSG00000025708	TYMP	678.974	-1.88597	0.415338	-4.54081	5.6e-06	0.000150471
ENSG00000163714	U2SURP	214.826	1.61565	0.391279	4.12915	3.64e-05	0.000723126
ENSG00000137831	UACA	107.014	1.29241	0.389004	3.32235	0.000892619	0.00957973
ENSG00000119048	UBE2B	759.244	1.76603	0.228615	7.72493	1.12e-14	2.99e-12
ENSG00000131508	UBE2D2	466.036	-1.16068	0.228221	-5.08578	3.66e-07	1.47e-05
ENSG00000186591	UBE2H	762.402	1.08648	0.262532	4.13845	3.5e-05	0.000697116
ENSG00000198833	UBE2J1	1488.23	-1.2002	0.202084	-5.93912	2.87e-09	2.2e-07
ENSG00000160714	UBE2Q1	122.901	1.50535	0.303662	4.95731	7.15e-07	2.65e-05
ENSG00000107341	UBE2R2	265.198	1.1435	0.259124	4.41295	1.02e-05	0.00024824
ENSG00000140474	ULK3	155.202	-1.68686	0.413243	-4.08201	4.46e-05	0.000858057
ENSG00000109103	UNC119	184.262	-1.39604	0.39179	-3.56324	0.000366307	0.00472096
ENSG00000092929	UNC13D	1679.56	-1.42014	0.276339	-5.13914	2.76e-07	1.15e-05
ENSG00000110057	UNC93B1	160.836	-1.77081	0.567034	-3.12293	0.0017906	0.0166941
ENSG00000156467	UQCRB	205.064	1.14475	0.209647	5.46036	4.75e-08	2.62e-06
ENSG00000105698	USF2	669.06	1.3881	0.218676	6.34777	2.18e-10	2.37e-08
ENSG00000176542	USF3	175.284	1.09409	0.369075	2.96441	0.00303264	0.0250129
ENSG00000162607	USP1	161.029	1.27454	0.343616	3.7092	0.000207915	0.00300492
ENSG00000103404	USP31	110.009	1.36034	0.330498	4.11604	3.85e-05	0.000757463
ENSG00000170242	USP47	500.14	1.20494	0.299776	4.01947	5.83e-05	0.00106119
ENSG00000138592	USP8	127.658	1.38306	0.39552	3.49681	0.000470866	0.00578264
ENSG00000125753	VASP	507.832	-1.36935	0.285323	-4.7993	1.59e-06	5.13e-05
ENSG00000108828	VAT1	114.018	-1.34648	0.461794	-2.91576	0.00354819	0.0280172
ENSG00000229124	VIM-AS1	3541.01	1.13391	0.205201	5.52585	3.28e-08	1.89e-06
ENSG00000062716	VMP1	868.761	1.5813	0.282562	5.59629	2.19e-08	1.35e-06
ENSG00000112303	VNN2	309.489	1.3601	0.413562	3.28874	0.00100635	0.0105906
ENSG00000122958	VPS26A	275.76	1.07293	0.251662	4.26339	2.01e-05	0.000441148
ENSG00000111237	VPS29	505.999	1.09669	0.21416	5.12088	3.04e-07	1.25e-05
ENSG00000139722	VPS37B	334.57	-1.26923	0.269285	-4.71334	2.44e-06	7.4e-05
ENSG00000149823	VPS51	119.944	-1.8536	0.481253	-3.85161	0.000117345	0.00189249
ENSG00000009844	VTA1	418.047	1.09083	0.3347	3.25912	0.00111758	0.0114739
ENSG00000166272	WBP1L	349.782	1.74409	0.294154	5.92919	3.04e-09	2.31e-07
ENSG00000176871	WSB2	181.264	1.20388	0.234171	5.14105	2.73e-07	1.15e-05
ENSG00000047644	WWC3	119.932	1.33371	0.300881	4.43267	9.31e-06	0.000230116
ENSG00000100219	XBP1	364.649	-1.66092	0.44101	-3.76616	0.000165776	0.0024939
ENSG00000163092	XIRP2	107.938	1.21666	0.338708	3.59206	0.000328074	0.0043229
ENSG00000143324	XPR1	177.39	1.27887	0.44822	2.85322	0.00432787	0.0325896
ENSG00000015532	XYLT2	163.507	-1.01245	0.318482	-3.17898	0.00147795	0.0143173
ENSG00000060138	YBX3	1862.62	-1.02473	0.334243	-3.06581	0.00217079	0.0194127
ENSG00000145817	YIPF5	115.246	1.3391	0.377247	3.54967	0.000385715	0.00492487
ENSG00000128245	YWHAH	9733.96	-1.16933	0.216955	-5.38975	7.06e-08	3.65e-06
ENSG00000225528	Z82206.1	1023.34	1.3963	0.226656	6.16043	7.25e-10	6.7e-08
ENSG00000123200	ZC3H13	190.612	1.37327	0.373663	3.67516	0.000237698	0.00335301
ENSG00000105939	ZC3HAV1	563.599	1.2337	0.299446	4.11994	3.79e-05	0.000747604
ENSG00000146858	ZC3HAV1L	247.668	-1.01769	0.284121	-3.5819	0.000341101	0.004449
ENSG00000104219	ZDHHC2	164.267	1.45219	0.318299	4.56235	5.06e-06	0.000138522
ENSG00000153786	ZDHHC7	213.722	-1.19182	0.340679	-3.49838	0.000468095	0.00575547
ENSG00000160445	ZER1	382.674	-1.96596	0.326623	-6.01904	1.75e-09	1.44e-07
ENSG00000156639	ZFAND3	492.444	-1.89389	0.259869	-7.28787	3.15e-13	6e-11
ENSG00000128016	ZFP36	2125.45	-1.25847	0.340847	-3.69218	0.000222343	0.00317283
ENSG00000152518	ZFP36L2	1398.89	-2.03248	0.342566	-5.9331	2.97e-09	2.27e-07
ENSG00000165512	ZNF22	111.563	1.17008	0.350146	3.34168	0.000832735	0.00906426
ENSG00000151789	ZNF385D	602.438	1.14849	0.219416	5.23428	1.66e-07	7.55e-06
ENSG00000171443	ZNF524	116.837	-1.30766	0.340786	-3.83718	0.000124455	0.0019808
ENSG00000213015	ZNF580	143.525	-2.24315	0.413004	-5.4313	5.59e-08	3.01e-06
ENSG00000159840	ZYX	7675.01	-2.14363	0.242526	-8.83876	9.68e-19	5.11e-16
