# Supplementary material for: Diagnosis of thyroid neoplasm using support vector machine algorithms based on platelet RNA-seq
Source: Endocrine. 2020 Nov 12;72(3):758–83. doi: 10.1007/s12020-020-02523-x (PMC8159845; doi:10.1007/s12020-020-02523-x)
Supplement: Supplementary file 7 — Supplementary Table S5 [file 12020_2020_2523_MOESM7_ESM.xlsx]

## Sheet: diff.C_NC
Table S5. Genes with differential transcript levels between healthy donor platelets and platelets of patients with metastasized papillary thyroid cancer
Ensembl gene ID	Gene name	Base mean	log2FoldChange	lfcSE	stat	pvalue	padj
ENSG00000099785	RNF172	11522.4	-1.00329	0.197247	-5.08648	3.65e-07	1.08e-05
ENSG00000181409	AATK	154.156	-1.22191	0.403141	-3.03096	0.00243776	0.0156996
ENSG00000183044	ABAT	162.491	1.15713	0.243543	4.75126	2.02e-06	4.75e-05
ENSG00000167972	ABCA3	102.433	-1.03676	0.386997	-2.67899	0.0073845	0.0369771
ENSG00000129968	ABHD17A	384.763	-1.67528	0.515586	-3.24928	0.00115698	0.00871682
ENSG00000100439	ABHD4	1214.95	-1.10051	0.296621	-3.71016	0.000207131	0.00221432
ENSG00000108798	ABI3	263.336	-1.20266	0.36256	-3.31713	0.000909458	0.00724947
ENSG00000146386	ABRACL	212.825	1.00474	0.269121	3.7334	0.000188914	0.00205536
ENSG00000114626	ABTB1	2114.98	-1.61529	0.308385	-5.23791	1.62e-07	5.43e-06
ENSG00000248242	AC004053.1	188.906	1.1026	0.228139	4.83303	1.34e-06	3.41e-05
ENSG00000278730	AC005332.9	161.535	1.15927	0.262929	4.40905	1.04e-05	0.000189406
ENSG00000198134	AC007537.1	143.539	2.1792	0.189763	11.4838	1.59e-30	1.56e-26
ENSG00000257261	AC008014.1	262.485	1.11034	0.256243	4.33315	1.47e-05	0.000253112
ENSG00000272369	AC008035.1	142.926	1.08889	0.225177	4.8357	1.33e-06	3.37e-05
ENSG00000282828	AC009971.1	265.786	1.37973	0.276104	4.99714	5.82e-07	1.62e-05
ENSG00000282863	AC012560.1	115.991	1.5202	0.28983	5.24512	1.56e-07	5.24e-06
ENSG00000270820	AC016727.1	104.839	1.08506	0.281448	3.85528	0.000115596	0.00139176
ENSG00000218175	AC016739.1	130.383	-1.14992	0.212322	-5.41591	6.1e-08	2.35e-06
ENSG00000229056	AC020571.1	112.709	1.65287	0.374049	4.41888	9.92e-06	0.000182026
ENSG00000276900	AC023157.3	142.987	1.93511	0.3939	4.91269	8.98e-07	2.4e-05
ENSG00000253683	AC027309.2	337.075	1.01826	0.160601	6.34033	2.29e-10	1.73e-08
ENSG00000228651	AC074327.1	655.631	1.59299	0.207345	7.68283	1.56e-14	3.47e-12
ENSG00000267279	AC090409.1	1680.21	1.47009	0.183942	7.99215	1.33e-15	3.74e-13
ENSG00000267316	AC090409.2	421.684	1.28484	0.23462	5.47626	4.34e-08	1.73e-06
ENSG00000266356	AC090615.1	347.717	1.74198	0.233509	7.46001	8.65e-14	1.62e-11
ENSG00000232533	AC093673.1	201.182	-1.14419	0.285086	-4.0135	5.98e-05	0.000802376
ENSG00000260244	AC104083.1	130.637	2.69748	0.391025	6.89849	5.26e-12	6.15e-10
ENSG00000250348	AC113404.1	154.484	1.13293	0.226601	4.99968	5.74e-07	1.61e-05
ENSG00000224550	AC114491.1	757.112	1.64297	0.175265	9.3742	6.97e-21	4.89e-18
ENSG00000238201	AC114752.2	3388.1	1.17697	0.16614	7.08425	1.4e-12	1.91e-10
ENSG00000270055	AC127502.2	759.837	1.93285	0.260086	7.43158	1.07e-13	1.88e-11
ENSG00000274265	AC245297.3	170.484	1.2958	0.201108	6.4433	1.17e-10	9.38e-09
ENSG00000060971	ACAA1	107.757	-1.34945	0.442575	-3.04908	0.0022954	0.0149593
ENSG00000072778	ACADVL	663.395	-1.751	0.28865	-6.06619	1.31e-09	8.12e-08
ENSG00000072818	ACAP1	219.082	-1.08594	0.363364	-2.98857	0.00280284	0.0174613
ENSG00000102977	ACD	202.121	-1.10709	0.293383	-3.77354	0.000160947	0.00180918
ENSG00000154930	ACSS1	124.569	-1.27138	0.407447	-3.12036	0.00180627	0.0123793
ENSG00000131069	ACSS2	177.058	-1.09984	0.335748	-3.27578	0.00105371	0.00813851
ENSG00000213763	ACTBP2	912.723	-2.50073	0.251845	-9.92964	3.09e-23	3.58e-20
ENSG00000072110	ACTN1	13522.2	-1.02049	0.176401	-5.78509	7.25e-09	3.61e-07
ENSG00000133627	ACTR3B	523.112	-1.13415	0.233724	-4.8525	1.22e-06	3.14e-05
ENSG00000093072	ADA2	240.605	-1.29813	0.411826	-3.15214	0.0016208	0.011427
ENSG00000151651	ADAM8	286.963	-1.53417	0.463693	-3.30858	0.000937703	0.00742641
ENSG00000160710	ADAR	476.605	-1.02846	0.262078	-3.92427	8.7e-05	0.00110421
ENSG00000205336	ADGRG1	187.956	-2.10683	0.494471	-4.26077	2.04e-05	0.0003301
ENSG00000006831	ADIPOR2	129.943	1.33704	0.382873	3.49212	0.000479197	0.00433706
ENSG00000101126	ADNP	300.471	2.45017	0.349606	7.00838	2.41e-12	3.07e-10
ENSG00000104964	AES	386.597	-2.11457	0.356257	-5.93553	2.93e-09	1.63e-07
ENSG00000084693	AGBL5	499.308	-1.37764	0.241556	-5.70318	1.18e-08	5.47e-07
ENSG00000123908	AGO2	244.703	1.18996	0.343027	3.46899	0.000522414	0.00463218
ENSG00000153207	AHCTF1	240.79	1.49923	0.241222	6.21514	5.13e-10	3.52e-08
ENSG00000124942	AHNAK	254.507	-1.48845	0.450516	-3.30389	0.000953549	0.00751506
ENSG00000197976	AKAP17A	102.766	-2.04051	0.520188	-3.92264	8.76e-05	0.00110831
ENSG00000127914	AKAP9	323.734	1.43234	0.254122	5.63642	1.74e-08	7.74e-07
ENSG00000174574	AKIRIN1	659.348	-1.16995	0.25119	-4.65764	3.2e-06	6.96e-05
ENSG00000135334	AKIRIN2	1478.34	-1.10323	0.144325	-7.6441	2.1e-14	4.45e-12
ENSG00000260912	AL158206.1	1417.3	2.88633	0.313623	9.20318	3.47e-20	2.13e-17
ENSG00000227355	AL359644.1	1113.81	1.07578	0.196055	5.48713	4.09e-08	1.65e-06
ENSG00000213569	AL390039.1	168.599	1.07877	0.155117	6.95453	3.54e-12	4.34e-10
ENSG00000234810	AL603840.1	804.989	1.30708	0.244862	5.338	9.4e-08	3.39e-06
ENSG00000225936	AL731557.1	1797.98	-1.05889	0.190173	-5.56802	2.58e-08	1.09e-06
ENSG00000111275	ALDH2	120.069	-1.67053	0.403738	-4.13766	3.51e-05	0.000516036
ENSG00000091542	ALKBH5	289.779	-1.49047	0.260117	-5.72999	1e-08	4.8e-07
ENSG00000012779	ALOX5	330.246	-1.38284	0.380702	-3.63235	0.000280852	0.00283725
ENSG00000154188	ANGPT1	601.335	1.45282	0.264156	5.49987	3.8e-08	1.56e-06
ENSG00000189045	ANKDD1B	161.952	1.31764	0.318325	4.1393	3.48e-05	0.000513131
ENSG00000176915	ANKLE2	107.173	-1.22187	0.366739	-3.33173	0.000863089	0.00693046
ENSG00000164236	ANKRD33B	137.349	1.0941	0.273453	4.00107	6.31e-05	0.000839994
ENSG00000156381	ANKRD9	388.552	-1.53885	0.425663	-3.61518	0.000300143	0.00299366
ENSG00000143401	ANP32E	219.687	1.81079	0.369537	4.90015	9.58e-07	2.54e-05
ENSG00000122359	ANXA11	1300.49	-1.58975	0.236277	-6.72835	1.72e-11	1.65e-09
ENSG00000138772	ANXA3	2449.68	1.17673	0.402332	2.92478	0.003447	0.0205492
ENSG00000283633	AP000547.3	2139.86	-1.32615	0.153499	-8.63947	5.65e-18	2.46e-15
ENSG00000254786	AP001636.1	190.021	1.48567	0.223455	6.64862	2.96e-11	2.76e-09
ENSG00000266401	AP002478.1	447.024	1.0323	0.224907	4.5899	4.43e-06	9.16e-05
ENSG00000254614	AP003068.2	2338.94	-1.6122	0.180488	-8.93247	4.17e-19	2.27e-16
ENSG00000100280	AP1B1	537.63	-1.61262	0.312323	-5.16331	2.43e-07	7.69e-06
ENSG00000072958	AP1M1	271.818	-1.08704	0.334609	-3.24868	0.0011594	0.00873175
ENSG00000196961	AP2A1	110.336	-2.52803	0.461446	-5.4785	4.29e-08	1.71e-06
ENSG00000164062	APEH	146.583	-1.54768	0.442174	-3.50016	0.000464983	0.00421828
ENSG00000128335	APOL2	122.234	1.38593	0.387594	3.57572	0.000349261	0.00334926
ENSG00000198931	APRT	318.433	-1.34616	0.299678	-4.49201	7.06e-06	0.000137258
ENSG00000143595	AQP10	486.258	-2.04488	0.302745	-6.75445	1.43e-11	1.44e-09
ENSG00000103569	AQP9	222.331	1.731	0.496218	3.48839	0.00048594	0.00437622
ENSG00000021776	AQR	105.794	-1.80622	0.505505	-3.57309	0.000352791	0.00337324
ENSG00000078061	ARAF	339.675	-1.10953	0.29532	-3.75706	0.000171922	0.00190101
ENSG00000186635	ARAP1	275.548	-1.46321	0.395426	-3.70035	0.000215305	0.00228184
ENSG00000004059	ARF5	1209.45	-1.39173	0.205943	-6.75784	1.4e-11	1.43e-09
ENSG00000140750	ARHGAP17	174.164	-2.27848	0.384129	-5.93154	3e-09	1.67e-07
ENSG00000146376	ARHGAP18	5257.75	1.39767	0.172882	8.08453	6.24e-16	1.92e-13
ENSG00000107863	ARHGAP21	375.679	1.32098	0.266821	4.95082	7.39e-07	2.01e-05
ENSG00000159314	ARHGAP27	194.956	-1.53972	0.471365	-3.26651	0.00108881	0.00831844
ENSG00000089820	ARHGAP4	342.222	-1.82875	0.408326	-4.47864	7.51e-06	0.000144002
ENSG00000180448	ARHGAP45	2687.31	-2.1033	0.271116	-7.75794	8.63e-15	2.09e-12
ENSG00000141522	ARHGDIA	208.443	-2.74612	0.386131	-7.11189	1.14e-12	1.62e-10
ENSG00000076928	ARHGEF1	401.735	-1.95951	0.419817	-4.66752	3.05e-06	6.71e-05
ENSG00000054267	ARID4B	222.033	1.27374	0.348896	3.65079	0.000261435	0.00267968
ENSG00000196843	ARID5A	299.187	-1.76914	0.401819	-4.40283	1.07e-05	0.000193494
ENSG00000185305	ARL15	604.012	-1.04552	0.325425	-3.21278	0.00131456	0.00965961
ENSG00000165309	ARMC3	489.179	1.24754	0.264147	4.72292	2.32e-06	5.39e-05
ENSG00000130429	ARPC1B	227.693	-1.1222	0.189834	-5.91146	3.39e-09	1.87e-07
ENSG00000241553	ARPC4	3791.96	1.3592	0.163224	8.32719	8.28e-17	3.07e-14
ENSG00000162704	ARPC5	9117.62	1.3532	0.155116	8.72376	2.69e-18	1.2e-15
ENSG00000136950	ARPC5L	105.208	-1.57643	0.346376	-4.55122	5.33e-06	0.00010793
ENSG00000141480	ARRB2	550.773	-2.47761	0.345778	-7.16531	7.76e-13	1.14e-10
ENSG00000105643	ARRDC2	104.539	-2.61808	0.412904	-6.34064	2.29e-10	1.73e-08
ENSG00000100299	ARSA	317.826	-1.436	0.38166	-3.76252	0.000168208	0.00187152
ENSG00000151693	ASAP2	301.695	-1.55401	0.329512	-4.71609	2.4e-06	5.54e-05
ENSG00000171681	ATF7IP	566.694	-1.14247	0.349101	-3.2726	0.00106562	0.00819688
ENSG00000175224	ATG13	291.723	-1.16722	0.317966	-3.6709	0.000241695	0.00251008
ENSG00000168010	ATG16L2	301.133	-1.49166	0.431917	-3.45357	0.000553225	0.00485716
ENSG00000168397	ATG4B	113.076	-1.0377	0.393177	-2.63926	0.0083087	0.0403504
ENSG00000198925	ATG9A	440.324	-1.55101	0.328046	-4.72802	2.27e-06	5.27e-05
ENSG00000163399	ATP1A1	204.224	-1.44385	0.330967	-4.36252	1.29e-05	0.000227393
ENSG00000074370	ATP2A3	3358.02	-1.76764	0.242378	-7.29292	3.03e-13	4.97e-11
ENSG00000099624	ATP5D	209.605	-1.45632	0.286548	-5.0823	3.73e-07	1.1e-05
ENSG00000033627	ATP6V0A1	148.179	-1.25866	0.405915	-3.10079	0.00193003	0.0131176
ENSG00000100554	ATP6V1D	485.677	1.16798	0.217529	5.36929	7.9e-08	2.91e-06
ENSG00000123472	ATPAF1	215.519	-1.80727	0.350714	-5.15311	2.56e-07	8.04e-06
ENSG00000085224	ATRX	300.819	1.52032	0.301178	5.0479	4.47e-07	1.29e-05
ENSG00000002330	BAD	170.836	-1.20967	0.303727	-3.98275	6.81e-05	0.000896559
ENSG00000107262	BAG1	365.127	-1.38745	0.310329	-4.47091	7.79e-06	0.000148441
ENSG00000204463	BAG6	131.684	-1.18877	0.355454	-3.34436	0.000824722	0.00667205
ENSG00000030110	BAK1	119.142	-1.52402	0.405945	-3.75426	0.000173855	0.00191699
ENSG00000153064	BANK1	1967.86	1.04544	0.247201	4.22911	2.35e-05	0.000370536
ENSG00000138376	BARD1	184.007	1.98775	0.310438	6.40306	1.52e-10	1.2e-08
ENSG00000198604	BAZ1A	130.654	1.49409	0.272974	5.47339	4.41e-08	1.75e-06
ENSG00000076108	BAZ2A	165.799	-1.30122	0.410121	-3.17278	0.00150989	0.0108349
ENSG00000114439	BBX	430.161	1.46111	0.2802	5.21451	1.84e-07	6.03e-06
ENSG00000142867	BCL10	113.256	1.1008	0.344391	3.19637	0.00139171	0.0101093
ENSG00000140379	BCL2A1	349.51	1.9535	0.333375	5.85977	4.64e-09	2.46e-07
ENSG00000171552	BCL2L1	2050.79	-1.2706	0.227426	-5.58689	2.31e-08	9.94e-07
ENSG00000106635	BCL7B	348.67	-1.81236	0.273645	-6.62303	3.52e-11	3.25e-09
ENSG00000186716	BCR	209.178	1.18261	0.272834	4.33452	1.46e-05	0.000252225
ENSG00000177324	BEND2	3187.33	1.18037	0.186842	6.31748	2.66e-10	1.97e-08
ENSG00000134107	BHLHE40	110.184	-1.26878	0.470623	-2.69596	0.00701866	0.0355345
ENSG00000136717	BIN1	144.121	-1.22772	0.42612	-2.88115	0.00396228	0.0229322
ENSG00000023445	BIRC3	203.016	1.19036	0.379425	3.13729	0.0017052	0.0118604
ENSG00000196544	BORCS6	232.818	-1.18452	0.259575	-4.5633	5.04e-06	0.000102534
ENSG00000172331	BPGM	156.384	1.07409	0.4016	2.67453	0.00748348	0.0373395
ENSG00000171634	BPTF	235.283	1.38158	0.347973	3.97037	7.18e-05	0.000938142
ENSG00000164713	BRI3	145.011	-1.53833	0.376613	-4.08464	4.41e-05	0.000625377
ENSG00000162819	BROX	1258.97	1.75793	0.26658	6.59439	4.27e-11	3.85e-09
ENSG00000172270	BSG	1905.73	-1.37726	0.236785	-5.81651	6.01e-09	3.07e-07
ENSG00000064726	BTBD1	232.064	-2.29185	0.324468	-7.0634	1.62e-12	2.17e-10
ENSG00000133639	BTG1	1176.3	-1.57071	0.333792	-4.70568	2.53e-06	5.77e-05
ENSG00000186470	BTN3A2	1243.65	1.03765	0.1841	5.63632	1.74e-08	7.74e-07
ENSG00000110665	C11orf21	849.381	-1.06535	0.291988	-3.64861	0.000263658	0.00269824
ENSG00000171067	C11orf24	149.84	-1.68152	0.385647	-4.36027	1.3e-05	0.000228729
ENSG00000235162	C12orf75	4087.65	-1.52772	0.160159	-9.53875	1.45e-21	1.05e-18
ENSG00000156411	C14orf2	927.341	1.23874	0.189217	6.54666	5.88e-11	5.05e-09
ENSG00000167173	C15orf39	138.315	-1.50977	0.444243	-3.39852	0.000677503	0.00573557
ENSG00000178927	C17orf62	531.461	-1.00668	0.310648	-3.24057	0.0011929	0.0089395
ENSG00000119559	C19orf25	216.418	-1.65378	0.37407	-4.42106	9.82e-06	0.000181043
ENSG00000119280	C1orf198	2255.65	-1.20184	0.230678	-5.21004	1.89e-07	6.16e-06
ENSG00000101220	C20orf27	229.671	-1.63871	0.365627	-4.48191	7.4e-06	0.000142227
ENSG00000168887	C2orf68	745.664	1.15655	0.238434	4.85062	1.23e-06	3.17e-05
ENSG00000164096	C4orf3	4507.84	1.14376	0.169202	6.75971	1.38e-11	1.42e-09
ENSG00000082213	C5orf22	110.706	-1.66307	0.515186	-3.2281	0.00124615	0.00926432
ENSG00000112308	C6orf62	6032.76	2.68418	0.237748	11.2901	1.47e-29	9.62e-26
ENSG00000133742	CA1	192.361	2.21594	0.498499	4.44521	8.78e-06	0.000164404
ENSG00000143933	CALM2	7031.33	1.52971	0.167273	9.145	5.96e-20	3.45e-17
ENSG00000179218	CALR	154.778	-1.63076	0.376446	-4.33198	1.48e-05	0.00025392
ENSG00000108509	CAMTA2	147.396	-2.10218	0.399875	-5.25709	1.46e-07	4.93e-06
ENSG00000014216	CAPN1	3949.45	-1.61273	0.263336	-6.12423	9.11e-10	5.81e-08
ENSG00000162909	CAPN2	2297.64	-1.04842	0.180676	-5.80279	6.52e-09	3.29e-07
ENSG00000116489	CAPZA1	2085.45	2.00308	0.247965	8.07808	6.58e-16	1.99e-13
ENSG00000204397	CARD16	1434.53	1.06038	0.201589	5.2601	1.44e-07	4.88e-06
ENSG00000108349	CASC3	172.117	-1.28625	0.389601	-3.30145	0.000961879	0.00755196
ENSG00000106144	CASP2	589.639	1.57607	0.264777	5.95246	2.64e-09	1.49e-07
ENSG00000164305	CASP3	402.706	1.59186	0.272004	5.85233	4.85e-09	2.54e-07
ENSG00000196954	CASP4	777.071	1.32878	0.222181	5.98063	2.22e-09	1.28e-07
ENSG00000138794	CASP6	282.645	1.05817	0.272845	3.87828	0.000105198	0.00129109
ENSG00000060339	CCAR1	156.771	1.151	0.325945	3.53127	0.000413568	0.00383492
ENSG00000122483	CCDC18	134.694	3.48454	0.311929	11.1709	5.66e-29	2.78e-25
ENSG00000223745	CCDC18-AS1	116.635	-1.2459	0.378044	-3.29565	0.000981939	0.00767467
ENSG00000198624	CCDC69	265.505	-1.73875	0.335989	-5.17504	2.28e-07	7.29e-06
ENSG00000149231	CCDC82	200.082	1.585	0.270832	5.85235	4.85e-09	2.54e-07
ENSG00000175602	CCDC85B	771.016	-2.50322	0.370882	-6.74936	1.48e-11	1.49e-09
ENSG00000276070	CCL4L2	146.578	2.42732	0.47371	5.12407	2.99e-07	9.17e-06
ENSG00000112576	CCND3	11505.4	-1.07655	0.20409	-5.27491	1.33e-07	4.55e-06
ENSG00000221978	CCNL2	149.403	-1.62981	0.442585	-3.68248	0.00023098	0.00241796
ENSG00000108100	CCNY	577.272	1.0538	0.240931	4.37388	1.22e-05	0.000217238
ENSG00000228409	CCT6P1	439.587	1.12004	0.218926	5.11609	3.12e-07	9.53e-06
ENSG00000177697	CD151	1823.08	-2.60044	0.254877	-10.2027	1.93e-24	2.91e-21
ENSG00000012124	CD22	191.654	-1.27571	0.349658	-3.64846	0.000263818	0.00269847
ENSG00000198821	CD247	213.852	-1.52271	0.476544	-3.19532	0.00139676	0.0101348
ENSG00000186407	CD300E	169.386	-1.81948	0.490271	-3.71117	0.000206304	0.00220908
ENSG00000135218	CD36	4052.13	1.17671	0.254291	4.62739	3.7e-06	7.87e-05
ENSG00000198851	CD3E	281.622	-2.07371	0.443393	-4.67692	2.91e-06	6.49e-05
ENSG00000010610	CD4	287.522	-1.63688	0.412656	-3.9667	7.29e-05	0.000950798
ENSG00000013725	CD6	192.508	-1.48544	0.4841	-3.06846	0.00215166	0.0142207
ENSG00000110848	CD69	766.518	1.18935	0.418182	2.8441	0.00445365	0.0250744
ENSG00000105401	CDC37	1271.65	-1.1841	0.215435	-5.4963	3.88e-08	1.58e-06
ENSG00000070831	CDC42	3620.22	1.46689	0.230291	6.36973	1.89e-10	1.46e-08
ENSG00000158985	CDC42SE2	7742.15	1.75007	0.246734	7.09295	1.31e-12	1.8e-10
ENSG00000089486	CDIP1	898.505	-1.05638	0.25188	-4.19397	2.74e-05	0.000420463
ENSG00000103502	CDIPT	284.508	-1.80674	0.329348	-5.48581	4.12e-08	1.66e-06
ENSG00000102225	CDK16	315.979	-1.56756	0.313779	-4.99574	5.86e-07	1.63e-05
ENSG00000059758	CDK17	152.747	-1.12686	0.333997	-3.37385	0.000741255	0.00613704
ENSG00000155111	CDK19	114.538	1.77949	0.316319	5.62563	1.85e-08	8.18e-07
ENSG00000105810	CDK6	135.197	-1.26853	0.462163	-2.74476	0.00605551	0.0317292
ENSG00000124762	CDKN1A	6085.36	-1.16236	0.184695	-6.29338	3.11e-10	2.26e-08
ENSG00000129355	CDKN2D	4393.74	-1.11437	0.21022	-5.30099	1.15e-07	4.03e-06
ENSG00000091527	CDV3	159.177	1.84619	0.310374	5.94827	2.71e-09	1.52e-07
ENSG00000153046	CDYL	362.339	1.35161	0.273782	4.93679	7.94e-07	2.15e-05
ENSG00000172216	CEBPB	148.468	-1.25845	0.414654	-3.03494	0.00240586	0.0155655
ENSG00000221869	CEBPD	196.035	-2.01421	0.523638	-3.84657	0.000119782	0.00143219
ENSG00000149187	CELF1	121.631	-1.14717	0.39446	-2.90821	0.00363505	0.0214168
ENSG00000135315	CEP162	200.895	1.36956	0.319245	4.29	1.79e-05	0.000297523
ENSG00000173575	CHD2	212.383	1.02363	0.276045	3.70819	0.000208748	0.00222673
ENSG00000177200	CHD9	1312.72	1.11374	0.235533	4.7286	2.26e-06	5.26e-05
ENSG00000131165	CHMP1A	536.848	-1.05103	0.297994	-3.52702	0.000420271	0.00388373
ENSG00000187446	CHP1	883.535	1.24228	0.258016	4.81472	1.47e-06	3.69e-05
ENSG00000120903	CHRNA2	158.22	-1.11812	0.365044	-3.06298	0.00219143	0.014416
ENSG00000136213	CHST12	239.429	-1.16034	0.321926	-3.60437	0.000312907	0.00308806
ENSG00000124302	CHST8	212.273	-2.75853	0.390645	-7.06148	1.65e-12	2.19e-10
ENSG00000144021	CIAO1	185.67	-1.61302	0.434824	-3.7096	0.000207585	0.00221796
ENSG00000179583	CIITA	138.81	-1.92962	0.526105	-3.66775	0.000244691	0.00252916
ENSG00000138433	CIR1	146.709	1.4495	0.300424	4.82483	1.4e-06	3.53e-05
ENSG00000099622	CIRBP	968.338	-1.28773	0.226467	-5.68618	1.3e-08	5.96e-07
ENSG00000165682	CLEC1B	2581.7	1.13226	0.167491	6.76011	1.38e-11	1.42e-09
ENSG00000169583	CLIC3	135.537	-1.28834	0.346017	-3.72334	0.000196606	0.00212844
ENSG00000175416	CLTB	191.705	-1.33221	0.381901	-3.48837	0.000485974	0.00437622
ENSG00000162368	CMPK1	6217.7	-1.11967	0.180161	-6.21481	5.14e-10	3.52e-08
ENSG00000140932	CMTM2	203.72	1.11862	0.261729	4.27395	1.92e-05	0.000314708
ENSG00000140931	CMTM3	266.753	-2.07176	0.304195	-6.81063	9.72e-12	1.05e-09
ENSG00000153551	CMTM7	163.168	-2.06783	0.442494	-4.67312	2.97e-06	6.56e-05
ENSG00000130176	CNN1	122.411	-1.52338	0.355215	-4.28862	1.8e-05	0.000298867
ENSG00000064666	CNN2	955.352	-1.04716	0.279848	-3.74189	0.000182642	0.00200041
ENSG00000144580	CNOT9	172.292	1.03678	0.328742	3.15378	0.00161172	0.0113712
ENSG00000115649	CNPPD1	368.602	-1.33221	0.273298	-4.87454	1.09e-06	2.86e-05
ENSG00000093010	COMT	261.046	-1.03162	0.255724	-4.0341	5.48e-05	0.000745842
ENSG00000181789	COPG1	150.551	-1.34583	0.39056	-3.44589	0.000569185	0.00497151
ENSG00000172725	CORO1B	372.829	-1.51089	0.316373	-4.77567	1.79e-06	4.32e-05
ENSG00000103187	COTL1	7434.53	-1.68283	0.204321	-8.23619	1.78e-16	6.24e-14
ENSG00000226976	COX6A1P2	341.238	1.19017	0.239862	4.9619	6.98e-07	1.91e-05
ENSG00000160111	CPAMD8	136.486	-1.28704	0.360019	-3.57493	0.000350327	0.00335576
ENSG00000113742	CPEB4	287.416	1.06532	0.264817	4.02285	5.75e-05	0.000775405
ENSG00000124772	CPNE5	2283.25	-1.0058	0.227962	-4.41215	1.02e-05	0.000187073
ENSG00000111605	CPSF6	182.227	-1.27064	0.354395	-3.58537	0.000336602	0.00325861
ENSG00000095321	CRAT	1891.96	-1.93733	0.306387	-6.32316	2.56e-10	1.91e-08
ENSG00000113851	CRBN	1486.85	1.0661	0.197979	5.38494	7.25e-08	2.72e-06
ENSG00000143162	CREG1	1035.54	-1.30906	0.212079	-6.17254	6.72e-10	4.51e-08
ENSG00000088766	CRLS1	294.885	-1.69399	0.299177	-5.66216	1.49e-08	6.78e-07
ENSG00000170275	CRTAP	653.121	-1.27122	0.26286	-4.83613	1.32e-06	3.37e-05
ENSG00000103316	CRYM	170.553	1.07244	0.421558	2.54399	0.0109593	0.0498933
ENSG00000062485	CS	221.868	-1.71959	0.392136	-4.38519	1.16e-05	0.000207811
ENSG00000182578	CSF1R	328.047	-1.80777	0.511822	-3.53202	0.000412397	0.00382767
ENSG00000169826	CSGALNACT2	110.116	-1.8865	0.426911	-4.41895	9.92e-06	0.000182026
ENSG00000141551	CSNK1D	134.313	-1.27808	0.417897	-3.05837	0.00222545	0.0145906
ENSG00000151292	CSNK1G3	110.066	1.12188	0.399026	2.81156	0.0049302	0.0270858
ENSG00000144655	CSRNP1	160.738	-1.38439	0.459219	-3.01467	0.00257261	0.0163749
ENSG00000101439	CST3	7929.93	-1.49594	0.245938	-6.08258	1.18e-09	7.4e-08
ENSG00000160213	CSTB	232.592	-1.05793	0.273804	-3.86383	0.000111621	0.00135302
ENSG00000178585	CTNNBIP1	135.162	-2.12673	0.293016	-7.25807	3.93e-13	6.22e-11
ENSG00000164733	CTSB	1175.09	-1.87398	0.347879	-5.38688	7.17e-08	2.69e-06
ENSG00000103811	CTSH	207.555	-1.34042	0.408404	-3.28209	0.00103041	0.00798678
ENSG00000085733	CTTN	15774.4	1.26906	0.181908	6.97638	3.03e-12	3.79e-10
ENSG00000161921	CXCL16	413.673	-1.15726	0.253321	-4.56837	4.92e-06	0.000100292
ENSG00000169429	CXCL8	1740.7	1.43231	0.445009	3.21861	0.00128812	0.00952227
ENSG00000180871	CXCR2	815.32	1.83004	0.382241	4.78766	1.69e-06	4.12e-05
ENSG00000162144	CYB561A3	163.228	-1.48712	0.423314	-3.51305	0.000442997	0.00405612
ENSG00000100243	CYB5R3	7506.88	-1.30718	0.245176	-5.33159	9.74e-08	3.49e-06
ENSG00000051523	CYBA	1748.08	-2.44334	0.549671	-4.44509	8.79e-06	0.000164404
ENSG00000179091	CYC1	323.454	-2.23548	0.396742	-5.63459	1.75e-08	7.8e-07
ENSG00000055163	CYFIP2	504.135	-1.15479	0.350089	-3.29855	0.000971842	0.00761393
ENSG00000108669	CYTH1	198.584	-1.21034	0.406145	-2.98007	0.00288179	0.0178456
ENSG00000100592	DAAM1	701.386	1.28686	0.222831	5.77503	7.69e-09	3.78e-07
ENSG00000070190	DAPP1	14190.8	1.34364	0.143477	9.36487	7.61e-21	5.16e-18
ENSG00000156136	DCK	324.259	-1.03086	0.247525	-4.16466	3.12e-05	0.000468054
ENSG00000198924	DCLRE1A	1243.09	1.26338	0.225951	5.59137	2.25e-08	9.73e-07
ENSG00000129187	DCTD	251.976	-1.04341	0.288618	-3.6152	0.000300117	0.00299366
ENSG00000204843	DCTN1	138.617	-2.03134	0.453507	-4.47917	7.49e-06	0.000143926
ENSG00000043093	DCUN1D1	415.376	1.04554	0.274142	3.81386	0.000136812	0.00158972
ENSG00000213722	DDAH2	159.328	-1.13619	0.262451	-4.32915	1.5e-05	0.000256868
ENSG00000167986	DDB1	155.284	-1.16756	0.395513	-2.95201	0.00315715	0.0191907
ENSG00000244038	DDOST	348.96	-1.17286	0.344469	-3.40483	0.000662046	0.00563629
ENSG00000123136	DDX39A	243.216	-1.05824	0.329281	-3.2138	0.00130992	0.00963629
ENSG00000160570	DEDD2	260.707	-1.24771	0.371659	-3.35713	0.00078755	0.00645042
ENSG00000023892	DEF6	171.508	-1.76951	0.446185	-3.96587	7.31e-05	0.000953497
ENSG00000205744	DENND1C	132.204	-1.29439	0.458037	-2.82595	0.0047141	0.0261733
ENSG00000070413	DGCR2	468.22	-1.22399	0.300507	-4.07307	4.64e-05	0.000651191
ENSG00000149091	DGKZ	176.991	-2.10128	0.349874	-6.00583	1.9e-09	1.12e-07
ENSG00000132153	DHX30	133.909	-1.43936	0.417832	-3.44484	0.000571406	0.00498338
ENSG00000086189	DIMT1	822.68	1.12372	0.218929	5.13284	2.85e-07	8.86e-06
ENSG00000080845	DLGAP4	100.456	-1.59342	0.403355	-3.95041	7.8e-05	0.00100787
ENSG00000135164	DMTF1	134.692	-1.18518	0.343072	-3.45461	0.000551092	0.00484276
ENSG00000158856	DMTN	4082.05	-1.18955	0.251302	-4.73355	2.21e-06	5.15e-05
ENSG00000174844	DNAH12	143.824	1.29533	0.344877	3.75592	0.000172706	0.00190753
ENSG00000164031	DNAJB14	111.294	1.02077	0.346731	2.94399	0.00324008	0.0196011
ENSG00000102580	DNAJC3	265.685	1.58228	0.356183	4.44232	8.9e-06	0.000166061
ENSG00000079805	DNM2	250.937	-1.66515	0.393038	-4.23662	2.27e-05	0.000361603
ENSG00000134516	DOCK2	278.192	-1.80754	0.391163	-4.62094	3.82e-06	8.09e-05
ENSG00000147459	DOCK5	290.62	1.79252	0.33655	5.32616	1e-07	3.58e-06
ENSG00000146094	DOK3	636.453	-1.46772	0.308663	-4.7551	1.98e-06	4.68e-05
ENSG00000176978	DPP7	331.421	-1.73545	0.367906	-4.71709	2.39e-06	5.52e-05
ENSG00000142002	DPP9	121.207	-1.34439	0.334947	-4.01375	5.98e-05	0.000802095
ENSG00000175550	DRAP1	391.061	-1.38504	0.236013	-5.86851	4.4e-09	2.36e-07
ENSG00000120129	DUSP1	3413.75	-1.04028	0.369372	-2.81635	0.00485723	0.0268019
ENSG00000276023	DUSP14	100.567	-1.31573	0.417465	-3.15171	0.00162317	0.0114396
ENSG00000158050	DUSP2	390.973	-1.52152	0.521701	-2.91646	0.00354024	0.0209778
ENSG00000141627	DYM	242.66	1.02571	0.289875	3.53847	0.000402458	0.00375672
ENSG00000101412	E2F1	290.164	-1.9052	0.40898	-4.65841	3.19e-06	6.95e-05
ENSG00000144597	EAF1	217.186	1.86995	0.323196	5.78582	7.22e-09	3.61e-07
ENSG00000145088	EAF2	151.047	1.60995	0.304498	5.28722	1.24e-07	4.31e-06
ENSG00000178852	EFCAB13	180.622	3.10413	0.333359	9.31167	1.26e-20	8.24e-18
ENSG00000142634	EFHD2	489.232	-1.55667	0.405855	-3.83554	0.000125288	0.0014839
ENSG00000090776	EFNB1	208.064	-1.6629	0.368021	-4.51848	6.23e-06	0.000123621
ENSG00000172889	EGFL7	754.996	-1.50858	0.333896	-4.51811	6.24e-06	0.000123714
ENSG00000110047	EHD1	2371.06	-1.02413	0.215162	-4.75981	1.94e-06	4.62e-05
ENSG00000024422	EHD2	113.138	-1.61155	0.409427	-3.9361	8.28e-05	0.0010601
ENSG00000086232	EIF2AK1	5439.06	-1.21654	0.140849	-8.63718	5.76e-18	2.46e-15
ENSG00000130741	EIF2S3	493.472	1.75724	0.340728	5.1573	2.51e-07	7.9e-06
ENSG00000063046	EIF4B	261.142	1.08993	0.352994	3.08769	0.00201719	0.0135698
ENSG00000132507	EIF5A	566.113	-1.52604	0.210447	-7.25142	4.12e-13	6.48e-11
ENSG00000066044	ELAVL1	294.311	-1.65794	0.273848	-6.05425	1.41e-09	8.61e-08
ENSG00000120690	ELF1	2517.9	1.11065	0.228741	4.85551	1.2e-06	3.1e-05
ENSG00000156030	ELMSAN1	207.496	1.58967	0.408539	3.8911	9.98e-05	0.00123787
ENSG00000163832	ELP6	109.413	1.15203	0.398443	2.89133	0.0038362	0.0223454
ENSG00000125037	EMC3	5072.88	1.09418	0.163612	6.68766	2.27e-11	2.14e-09
ENSG00000102119	EMD	541.756	-2.45909	0.250094	-9.83265	8.14e-23	8.42e-20
ENSG00000197586	ENTPD6	111.15	-1.73709	0.485364	-3.57894	0.000344985	0.00332122
ENSG00000187266	EPOR	481.85	-1.4502	0.313157	-4.63091	3.64e-06	7.74e-05
ENSG00000139641	ESYT1	220.274	-1.43976	0.524973	-2.74253	0.00609673	0.0318942
ENSG00000185862	EVI2B	302.65	1.69814	0.344845	4.92435	8.46e-07	2.27e-05
ENSG00000182473	EXOC7	146.355	-1.03458	0.378067	-2.73651	0.0062095	0.032295
ENSG00000162585	FAAP20	160.669	-1.71934	0.30096	-5.71286	1.11e-08	5.25e-07
ENSG00000134824	FADS2	102.656	-1.76705	0.379215	-4.65976	3.17e-06	6.92e-05
ENSG00000125898	FAM110A	1983.87	-1.65104	0.244866	-6.74262	1.56e-11	1.53e-09
ENSG00000197798	FAM118B	104.354	1.06744	0.405583	2.63187	0.00849153	0.040985
ENSG00000048828	FAM120A	131.603	1.77248	0.365044	4.85552	1.2e-06	3.1e-05
ENSG00000188938	FAM120AOS	100.129	-1.23068	0.335516	-3.66803	0.000244424	0.00252773
ENSG00000160767	FAM189B	156.126	-1.62007	0.33143	-4.88811	1.02e-06	2.68e-05
ENSG00000144649	FAM198A	508.482	1.24968	0.213437	5.85503	4.77e-09	2.52e-07
ENSG00000237765	FAM200B	227.555	1.00525	0.254146	3.95541	7.64e-05	0.000991591
ENSG00000157870	FAM213B	110.721	-1.61322	0.367826	-4.38584	1.16e-05	0.000207521
ENSG00000071889	FAM3A	130.921	-1.41148	0.372271	-3.79155	0.000149712	0.00170829
ENSG00000153347	FAM81B	315.031	1.2227	0.23343	5.23796	1.62e-07	5.43e-06
ENSG00000145982	FARS2	283.149	1.16569	0.249268	4.67645	2.92e-06	6.5e-05
ENSG00000134452	FBXO18	140.395	-1.27013	0.387703	-3.27604	0.00105274	0.00813421
ENSG00000072803	FBXW11	195.838	-1.4983	0.333688	-4.49012	7.12e-06	0.000138072
ENSG00000159069	FBXW5	1442.52	-1.68567	0.312837	-5.38834	7.11e-08	2.68e-06
ENSG00000162747	FCGR3B	1274.91	2.03276	0.402356	5.05216	4.37e-07	1.27e-05
ENSG00000130475	FCHO1	165.81	-1.31984	0.425024	-3.10532	0.00190074	0.0129455
ENSG00000085265	FCN1	2217.16	-1.19395	0.332728	-3.58837	0.000332756	0.0032288
ENSG00000182511	FES	210.225	-1.14009	0.360809	-3.15981	0.00157871	0.0112142
ENSG00000127951	FGL2	348.636	1.4302	0.395257	3.61841	0.000296418	0.00296403
ENSG00000000938	FGR	622.895	-1.15187	0.382436	-3.01193	0.00259595	0.0164913
ENSG00000183386	FHL3	127.849	-2.49058	0.434623	-5.73044	1e-08	4.8e-07
ENSG00000119782	FKBP1B	139.98	-1.26519	0.246629	-5.12992	2.9e-07	8.96e-06
ENSG00000105701	FKBP8	3760.3	-2.91759	0.391157	-7.45888	8.73e-14	1.62e-11
ENSG00000160688	FLAD1	118.476	-1.0494	0.405271	-2.58939	0.00961464	0.0449912
ENSG00000177731	FLII	971.653	-1.2456	0.275076	-4.52819	5.95e-06	0.000119036
ENSG00000196924	FLNA	10717.6	-1.07928	0.25479	-4.23596	2.28e-05	0.000362078
ENSG00000132589	FLOT2	753.258	-1.40115	0.303073	-4.62315	3.78e-06	8.01e-05
ENSG00000170345	FOS	2689.87	-1.2292	0.358961	-3.42432	0.000616348	0.0053122
ENSG00000065970	FOXJ2	127.559	-1.15485	0.376418	-3.06801	0.00215492	0.0142374
ENSG00000136877	FPGS	127.771	-2.12309	0.457989	-4.63569	3.56e-06	7.61e-05
ENSG00000171049	FPR2	143.428	1.87845	0.575876	3.2619	0.0011067	0.00842719
ENSG00000172159	FRMD3	4254.51	1.12317	0.200512	5.60149	2.13e-08	9.26e-07
ENSG00000114541	FRMD4B	697.551	1.2554	0.229666	5.4662	4.6e-08	1.82e-06
ENSG00000126391	FRMD8	260.176	-2.19244	0.347105	-6.31636	2.68e-10	1.98e-08
ENSG00000082074	FYB1	6707.56	1.91713	0.175788	10.906	1.08e-27	3.03e-24
ENSG00000123689	G0S2	1897.24	1.46621	0.39145	3.74558	0.000179981	0.00197567
ENSG00000171298	GAA	162.049	-2.07576	0.557832	-3.72111	0.000198348	0.00214258
ENSG00000104064	GABPB1	190.827	-1.41881	0.308751	-4.59531	4.32e-06	8.97e-05
ENSG00000178950	GAK	156.272	-1.74912	0.415551	-4.20915	2.56e-05	0.0003969
ENSG00000143641	GALNT2	169.573	-1.58501	0.307006	-5.16279	2.43e-07	7.7e-06
ENSG00000130005	GAMT	108.222	-1.29504	0.386722	-3.34877	0.00081171	0.00659062
ENSG00000175857	GAPT	101.947	1.06699	0.389777	2.73743	0.00619213	0.0322132
ENSG00000185340	GAS2L1	2465.86	-1.93285	0.281258	-6.87217	6.32e-12	7.17e-10
ENSG00000179348	GATA2	436.266	-1.30776	0.296641	-4.40854	1.04e-05	0.000189512
ENSG00000162645	GBP2	240.662	1.13635	0.377874	3.00723	0.00263642	0.0166784
ENSG00000203879	GDI1	1680.54	-1.00094	0.244746	-4.0897	4.32e-05	0.000613666
ENSG00000100083	GGA1	100.753	-1.42717	0.466408	-3.05992	0.00221399	0.01453
ENSG00000103365	GGA2	192.262	-1.68868	0.408328	-4.13559	3.54e-05	0.00051992
ENSG00000204136	GGTA1P	3491.49	-1.12742	0.165196	-6.82474	8.81e-12	9.67e-10
ENSG00000133574	GIMAP4	366.108	1.27265	0.276758	4.59842	4.26e-06	8.86e-05
ENSG00000179144	GIMAP7	301.997	1.01069	0.32804	3.081	0.00206307	0.0137975
ENSG00000148672	GLUD1	158.919	-1.72037	0.361603	-4.75762	1.96e-06	4.63e-05
ENSG00000255189	GLYATL1P1	276.724	1.08437	0.326922	3.31693	0.000910138	0.00725195
ENSG00000254717	GLYATL1P2	254.67	1.11351	0.23628	4.71268	2.44e-06	5.63e-05
ENSG00000089639	GMIP	293.063	-2.04331	0.348262	-5.86715	4.43e-09	2.37e-07
ENSG00000060558	GNA15	386.246	-1.70354	0.279092	-6.10387	1.04e-09	6.52e-08
ENSG00000156052	GNAQ	813.108	1.41915	0.227276	6.24415	4.26e-10	3e-08
ENSG00000078369	GNB1	516.846	1.01599	0.199673	5.08824	3.61e-07	1.08e-05
ENSG00000172354	GNB2	348.65	-2.20363	0.389338	-5.65995	1.51e-08	6.84e-07
ENSG00000204590	GNL1	163.035	-1.10293	0.35333	-3.12153	0.00179917	0.0123478
ENSG00000167110	GOLGA2	134.647	1.11497	0.237156	4.70142	2.58e-06	5.86e-05
ENSG00000113384	GOLPH3	382.135	-2.50189	0.284399	-8.79711	1.4e-18	6.95e-16
ENSG00000169704	GP9	9927.31	-1.10732	0.260174	-4.25609	2.08e-05	0.000335879
ENSG00000197858	GPAA1	294.066	-1.6907	0.37776	-4.47558	7.62e-06	0.000145515
ENSG00000186566	GPATCH8	194.874	-1.16723	0.41855	-2.78875	0.00529121	0.028578
ENSG00000173264	GPR137	301.527	-2.923	0.393299	-7.432	1.07e-13	1.88e-11
ENSG00000077585	GPR137B	185.225	-1.62328	0.304138	-5.33733	9.43e-08	3.39e-06
ENSG00000140030	GPR65	100.248	2.05764	0.481636	4.27219	1.94e-05	0.000316938
ENSG00000169727	GPS1	141.428	-1.43904	0.454637	-3.16525	0.00154948	0.0110511
ENSG00000213654	GPSM3	1847.35	-1.6562	0.241492	-6.85821	6.97e-12	7.83e-10
ENSG00000089351	GRAMD1A	271.727	-1.29136	0.303402	-4.25627	2.08e-05	0.000335879
ENSG00000115290	GRB14	1203.04	1.12185	0.34038	3.29587	0.000981162	0.00767165
ENSG00000134317	GRHL1	995.668	1.18138	0.243098	4.85967	1.18e-06	3.05e-05
ENSG00000178719	GRINA	163.599	-1.81526	0.38877	-4.66924	3.02e-06	6.67e-05
ENSG00000198055	GRK6	851.687	-2.12031	0.382234	-5.54716	2.9e-08	1.22e-06
ENSG00000030582	GRN	1154.89	-1.46169	0.340387	-4.2942	1.75e-05	0.000292939
ENSG00000104518	GSDMD	200.503	-1.24266	0.404514	-3.07197	0.00212651	0.0140876
ENSG00000082701	GSK3B	218.88	-1.25252	0.281802	-4.4447	8.8e-06	0.000164548
ENSG00000104687	GSR	166.524	-1.96512	0.336043	-5.84782	4.98e-09	2.6e-07
ENSG00000100983	GSS	210.09	-1.18557	0.372578	-3.18206	0.0014623	0.010548
ENSG00000243955	GSTA1	155.351	1.68902	0.42967	3.93098	8.46e-05	0.00108012
ENSG00000223622	GSTA6P	287.38	1.37716	0.253475	5.43312	5.54e-08	2.16e-06
ENSG00000134202	GSTM3	144.798	1.35232	0.383265	3.52841	0.000418059	0.00386744
ENSG00000077235	GTF3C1	131.501	-1.72589	0.520044	-3.31874	0.000904238	0.00721407
ENSG00000155115	GTF3C6	1121.12	1.14642	0.178793	6.412	1.44e-10	1.14e-08
ENSG00000143774	GUK1	1435.8	-1.49194	0.242656	-6.14835	7.83e-10	5.13e-08
ENSG00000169919	GUSB	199.481	-1.13984	0.399422	-2.85373	0.00432088	0.0245291
ENSG00000136732	GYPC	438.764	-1.47358	0.384223	-3.83522	0.000125454	0.00148497
ENSG00000189060	H1F0	700.931	1.00445	0.213346	4.7081	2.5e-06	5.72e-05
ENSG00000113648	H2AFY	201.77	-1.21847	0.292069	-4.17187	3.02e-05	0.00045557
ENSG00000132475	H3F3B	12633.1	1.60902	0.211833	7.59572	3.06e-14	6.14e-12
ENSG00000188921	HACD4	4595.32	-1.27361	0.209759	-6.07177	1.27e-09	7.87e-08
ENSG00000223609	HBD	439.341	1.82833	0.399503	4.57652	4.73e-06	9.69e-05
ENSG00000172534	HCFC1	155.25	-1.5883	0.422945	-3.75534	0.000173107	0.00190981
ENSG00000171720	HDAC3	238.066	-1.22452	0.312681	-3.91618	9e-05	0.00113378
ENSG00000108840	HDAC5	914.807	-1.37827	0.279819	-4.92558	8.41e-07	2.26e-05
ENSG00000136929	HEMGN	1545.4	1.76883	0.252173	7.01436	2.31e-12	3.01e-10
ENSG00000113924	HGD	2537.6	1.12811	0.209	5.39763	6.75e-08	2.58e-06
ENSG00000185359	HGS	194.358	-1.77541	0.491905	-3.60925	0.000307086	0.0030413
ENSG00000152804	HHEX	137.053	-1.16794	0.305073	-3.82839	0.000128986	0.00151763
ENSG00000187837	HIST1H1C	717.905	1.08621	0.2062	5.26776	1.38e-07	4.7e-06
ENSG00000180573	HIST1H2AC	77537.4	1.18275	0.153301	7.71522	1.21e-14	2.82e-12
ENSG00000180596	HIST1H2BC	4019.36	1.02585	0.234938	4.36649	1.26e-05	0.000223708
ENSG00000273802	HIST1H2BG	1150.85	1.50236	0.248001	6.05788	1.38e-09	8.5e-08
ENSG00000197061	HIST1H4C	459.511	1.86818	0.30135	6.19937	5.67e-10	3.84e-08
ENSG00000158406	HIST1H4H	4217.75	1.76949	0.344829	5.13149	2.87e-07	8.89e-06
ENSG00000276180	HIST1H4I	1192.26	1.44212	0.164819	8.74976	2.14e-18	1.02e-15
ENSG00000160883	HK3	169.786	-2.04721	0.52542	-3.89634	9.77e-05	0.00121438
ENSG00000101294	HM13	214.31	-1.35694	0.4297	-3.15789	0.00158916	0.0112646
ENSG00000064961	HMG20B	982.167	-1.12983	0.245105	-4.6096	4.03e-06	8.42e-05
ENSG00000137309	HMGA1	100.491	-2.39284	0.354158	-6.75641	1.41e-11	1.44e-09
ENSG00000189403	HMGB1	13297.4	1.03881	0.1237	8.3978	4.55e-17	1.82e-14
ENSG00000132967	HMGB1P5	5068	1.43009	0.131055	10.9121	1.01e-27	3.03e-24
ENSG00000259781	HMGB1P6	1669.43	1.25231	0.13841	9.04789	1.46e-19	8.18e-17
ENSG00000205581	HMGN1	1310.03	1.04746	0.18707	5.59927	2.15e-08	9.36e-07
ENSG00000253954	HMGN1P38	176.519	1.25689	0.199325	6.30575	2.87e-10	2.11e-08
ENSG00000105323	HNRNPUL1	395.21	-1.23374	0.282028	-4.37452	1.22e-05	0.000216798
ENSG00000127483	HP1BP3	299.363	-1.00248	0.24631	-4.07	4.7e-05	0.000657943
ENSG00000115756	HPCAL1	1010.95	-1.59482	0.285198	-5.59197	2.25e-08	9.72e-07
ENSG00000127252	HRASLS	519.037	-1.03536	0.23015	-4.49865	6.84e-06	0.000133307
ENSG00000185122	HSF1	145.076	-2.2932	0.464709	-4.9347	8.03e-07	2.17e-05
ENSG00000196684	HSH2D	227.415	-1.1215	0.366916	-3.05656	0.0022389	0.0146592
ENSG00000113013	HSPA9	247.517	-1.10929	0.433835	-2.55695	0.0105595	0.0485077
ENSG00000182054	IDH2	688.537	-1.20914	0.23618	-5.11956	3.06e-07	9.37e-06
ENSG00000160888	IER2	541.63	-1.92121	0.391994	-4.90113	9.53e-07	2.53e-05
ENSG00000163565	IFI16	281.196	1.19326	0.268946	4.4368	9.13e-06	0.000169896
ENSG00000185745	IFIT1	216.357	2.35186	0.52394	4.48879	7.16e-06	0.00013866
ENSG00000119922	IFIT2	546.532	1.61101	0.411967	3.91053	9.21e-05	0.00115406
ENSG00000119917	IFIT3	497.56	2.03646	0.440828	4.61962	3.84e-06	8.12e-05
ENSG00000115457	IGFBP2	228.501	-2.4896	0.417857	-5.95803	2.55e-09	1.46e-07
ENSG00000211895	IGHA1	1010.96	-1.98032	0.386323	-5.12608	2.96e-07	9.1e-06
ENSG00000211890	IGHA2	323.72	-2.75881	0.446993	-6.17194	6.75e-10	4.51e-08
ENSG00000211896	IGHG1	751.838	-2.24726	0.402976	-5.57666	2.45e-08	1.05e-06
ENSG00000211893	IGHG2	486.262	-1.13194	0.434475	-2.60531	0.00917914	0.0433768
ENSG00000211897	IGHG3	146.976	-1.79868	0.409537	-4.39197	1.12e-05	0.000202488
ENSG00000140749	IGSF6	303.833	2.00297	0.374756	5.34473	9.05e-08	3.29e-06
ENSG00000269335	IKBKG	276.372	-1.64461	0.272332	-6.03901	1.55e-09	9.4e-08
ENSG00000110324	IL10RA	492.424	-1.54518	0.402458	-3.83935	0.000123361	0.00146461
ENSG00000177663	IL17RA	262.607	-1.18294	0.313276	-3.77603	0.00015935	0.00179534
ENSG00000125538	IL1B	227.527	1.54392	0.521549	2.96026	0.00307377	0.0187858
ENSG00000136689	IL1RN	173.096	1.30958	0.514517	2.54527	0.0109194	0.0497351
ENSG00000104998	IL27RA	130.531	-1.85655	0.463746	-4.00337	6.24e-05	0.000834314
ENSG00000100385	IL2RB	299.188	-2.24802	0.526521	-4.26957	1.96e-05	0.000320152
ENSG00000129351	ILF3	168.191	-1.18629	0.386947	-3.06577	0.00217112	0.0143348
ENSG00000106348	IMPDH1	262.087	-2.15253	0.451042	-4.77234	1.82e-06	4.38e-05
ENSG00000259330	INAFM2	615.782	1.2823	0.200392	6.39897	1.56e-10	1.22e-08
ENSG00000168918	INPP5D	420.415	-1.89432	0.40121	-4.72151	2.34e-06	5.42e-05
ENSG00000127054	INTS11	125.472	-1.16082	0.452221	-2.56692	0.0102606	0.047371
ENSG00000086200	IPO11	375.093	1.14042	0.318773	3.57752	0.000346865	0.00333442
ENSG00000144711	IQSEC1	136.208	-1.18606	0.401889	-2.9512	0.00316541	0.0192322
ENSG00000185507	IRF7	332.706	-2.4832	0.449631	-5.52275	3.34e-08	1.38e-06
ENSG00000140968	IRF8	625.315	-2.01645	0.363903	-5.54117	3e-08	1.26e-06
ENSG00000136003	ISCU	2112.1	1.02842	0.201633	5.10047	3.39e-07	1.02e-05
ENSG00000005961	ITGA2B	43252.3	-1.21122	0.241124	-5.02321	5.08e-07	1.45e-05
ENSG00000160255	ITGB2	2063.22	-1.51396	0.344906	-4.38949	1.14e-05	0.000204255
ENSG00000259207	ITGB3	5970.73	-1.51686	0.20742	-7.31298	2.61e-13	4.31e-11
ENSG00000139626	ITGB7	110.868	-2.14681	0.578406	-3.7116	0.000205952	0.00220651
ENSG00000078596	ITM2A	1046.66	1.12139	0.193085	5.80772	6.33e-09	3.22e-07
ENSG00000135916	ITM2C	188.055	-4.01674	0.573397	-7.00518	2.47e-12	3.11e-10
ENSG00000100605	ITPK1	120.661	-1.83335	0.438625	-4.17978	2.92e-05	0.000443764
ENSG00000143543	JTB	773.674	-1.51884	0.247289	-6.14197	8.15e-10	5.32e-08
ENSG00000177606	JUN	161.921	-2.23014	0.526772	-4.23359	2.3e-05	0.000363882
ENSG00000171223	JUNB	1571.23	-2.2072	0.435619	-5.06682	4.05e-07	1.19e-05
ENSG00000065427	KARS	370.299	-1.33705	0.325539	-4.1072	4e-05	0.000576915
ENSG00000170852	KBTBD2	316.425	-1.17485	0.369985	-3.17539	0.00149634	0.0107501
ENSG00000177272	KCNA3	228.594	-1.67314	0.315489	-5.30333	1.14e-07	4e-06
ENSG00000069424	KCNAB2	225.697	-1.74243	0.386161	-4.51219	6.42e-06	0.000126452
ENSG00000171385	KCND3	220.992	1.96665	0.330322	5.95375	2.62e-09	1.48e-07
ENSG00000175538	KCNE3	174.854	1.12768	0.249455	4.52056	6.17e-06	0.000122907
ENSG00000155729	KCTD18	107.321	-1.02301	0.37627	-2.71882	0.00655146	0.0335846
ENSG00000105438	KDELR1	102.734	-1.19143	0.326109	-3.65347	0.00025872	0.002656
ENSG00000073614	KDM5A	239.426	1.06711	0.299781	3.55964	0.000371363	0.00351998
ENSG00000168116	KIAA1586	102.645	1.02298	0.339859	3.01001	0.00261237	0.0165635
ENSG00000140859	KIFC3	636.984	-1.43623	0.27914	-5.14518	2.67e-07	8.36e-06
ENSG00000155090	KLF10	313.763	-1.99111	0.465211	-4.28002	1.87e-05	0.000308305
ENSG00000109787	KLF3	935.18	-1.17582	0.233681	-5.03172	4.86e-07	1.39e-05
ENSG00000124702	KLHDC3	240.276	-1.11835	0.386163	-2.89605	0.00377894	0.0220792
ENSG00000185909	KLHDC8B	348.417	-1.01858	0.364725	-2.79274	0.0052264	0.0282824
ENSG00000185896	LAMP1	208.523	-1.87202	0.30556	-6.12651	8.98e-10	5.77e-08
ENSG00000002834	LASP1	372.171	-1.00198	0.30665	-3.2675	0.00108502	0.00830526
ENSG00000196233	LCOR	684.335	1.35991	0.213364	6.37368	1.85e-10	1.43e-08
ENSG00000157978	LDLRAP1	3657.1	-1.9197	0.247984	-7.74126	9.84e-15	2.36e-12
ENSG00000167615	LENG8	121.567	-2.44694	0.474806	-5.15355	2.56e-07	8.04e-06
ENSG00000133317	LGALS12	1479.91	-1.14542	0.21153	-5.41491	6.13e-08	2.36e-06
ENSG00000131981	LGALS3	410.323	-1.45377	0.328033	-4.43179	9.35e-06	0.000173237
ENSG00000168961	LGALS9	112.581	-1.40326	0.372372	-3.76843	0.000164277	0.00183802
ENSG00000104974	LILRA1	162.77	-1.28654	0.44173	-2.91249	0.00358557	0.0211952
ENSG00000187116	LILRA5	153.905	-1.23125	0.437791	-2.81241	0.00491713	0.0270332
ENSG00000104972	LILRB1	113.165	-2.03678	0.479733	-4.24564	2.18e-05	0.000349052
ENSG00000131042	LILRB2	391.67	-1.55296	0.396199	-3.91965	8.87e-05	0.00112054
ENSG00000136490	LIMD2	989.342	-1.60284	0.368669	-4.34763	1.38e-05	0.000239715
ENSG00000169756	LIMS1	35224	1.29922	0.129616	10.0237	1.2e-23	1.57e-20
ENSG00000237803	LINC00211	412.353	1.06516	0.223836	4.75866	1.95e-06	4.62e-05
ENSG00000204054	LINC00963	212.466	-1.24241	0.321646	-3.86268	0.00011215	0.00135775
ENSG00000261455	LINC01003	182.411	-1.32543	0.344049	-3.85246	0.000116937	0.00140532
ENSG00000244041	LINC01011	1991.31	1.05257	0.224865	4.68088	2.86e-06	6.39e-05
ENSG00000231437	LINC01750	191.53	-1.0197	0.323822	-3.14896	0.00163851	0.0115187
ENSG00000251301	LINC02384	434.645	1.46309	0.22821	6.41115	1.44e-10	1.14e-08
ENSG00000163898	LIPH	249.211	1.43707	0.316834	4.53571	5.74e-06	0.000115462
ENSG00000105983	LMBR1	109.1	-2.63922	0.422845	-6.24158	4.33e-10	3.04e-08
ENSG00000160789	LMNA	4668.07	-1.01203	0.240414	-4.20954	2.56e-05	0.000396539
ENSG00000184574	LPAR5	992.478	-1.47482	0.213409	-6.91078	4.82e-12	5.74e-10
ENSG00000197324	LRP10	1417.88	-1.84926	0.290783	-6.35959	2.02e-10	1.55e-08
ENSG00000108829	LRRC59	100.507	-1.41166	0.358184	-3.94115	8.11e-05	0.00104072
ENSG00000129295	LRRC6	127.945	1.01179	0.312653	3.23614	0.00121159	0.00904848
ENSG00000197147	LRRC8B	752.97	-1.10301	0.296899	-3.71509	0.000203131	0.00218363
ENSG00000171492	LRRC8D	932.728	-1.08008	0.216876	-4.98018	6.35e-07	1.75e-05
ENSG00000130592	LSP1	1252.59	-1.28613	0.282187	-4.55772	5.17e-06	0.000105077
ENSG00000105699	LSR	154.369	-1.05019	0.293509	-3.57806	0.00034615	0.00333081
ENSG00000227507	LTB	561.18	-1.32115	0.410488	-3.21848	0.00128871	0.00952307
ENSG00000160932	LY6E	532.372	-1.05785	0.326393	-3.24104	0.00119094	0.00892817
ENSG00000216863	LY86-AS1	246.64	1.23182	0.27207	4.52758	5.97e-06	0.00011926
ENSG00000104903	LYL1	1545.95	-1.68352	0.390883	-4.30697	1.66e-05	0.000278189
ENSG00000011009	LYPLA2	142.91	-1.38859	0.414241	-3.35215	0.000801877	0.00652967
ENSG00000228063	LYPLAL1-AS1	610.075	1.09127	0.248869	4.38493	1.16e-05	0.000207811
ENSG00000124688	MAD2L1BP	260.064	1.24887	0.317837	3.92926	8.52e-05	0.00108716
ENSG00000179632	MAF1	1313.46	-1.93306	0.279476	-6.91675	4.62e-12	5.54e-10
ENSG00000111196	MAGOHB	894.166	1.96155	0.234909	8.35025	6.81e-17	2.57e-14
ENSG00000196782	MAML3	420.578	2.36227	0.327456	7.21401	5.43e-13	8.28e-11
ENSG00000111885	MAN1A1	126.483	1.1395	0.33759	3.37539	0.00073712	0.00611383
ENSG00000198162	MAN1A2	523	2.53388	0.248256	10.2067	1.85e-24	2.91e-21
ENSG00000104774	MAN2B1	163.976	-2.04007	0.435723	-4.68204	2.84e-06	6.36e-05
ENSG00000140400	MAN2C1	144.543	-2.50261	0.478987	-5.2248	1.74e-07	5.77e-06
ENSG00000131711	MAP1B	521.137	2.12813	0.352806	6.03202	1.62e-09	9.79e-08
ENSG00000169032	MAP2K1	175.958	-1.31984	0.324414	-4.06839	4.73e-05	0.000661565
ENSG00000126934	MAP2K2	227.676	-1.21953	0.403041	-3.02582	0.00247956	0.0158803
ENSG00000034152	MAP2K3	2592.83	-1.18177	0.272211	-4.34139	1.42e-05	0.000245114
ENSG00000173327	MAP3K11	144.274	-1.88254	0.440311	-4.27547	1.91e-05	0.000313354
ENSG00000047849	MAP4	110.393	-1.71662	0.45474	-3.77495	0.000160041	0.00180209
ENSG00000168067	MAP4K2	1231.84	-1.30386	0.291268	-4.47651	7.59e-06	0.000145024
ENSG00000071054	MAP4K4	141.097	1.0393	0.336905	3.08484	0.00203665	0.0136627
ENSG00000119487	MAPKAP1	100.267	-1.55434	0.395743	-3.92765	8.58e-05	0.00109234
ENSG00000114738	MAPKAPK3	364.7	-1.78867	0.347834	-5.14229	2.71e-07	8.48e-06
ENSG00000175130	MARCKSL1	114.832	-1.81468	0.416509	-4.35688	1.32e-05	0.000231603
ENSG00000168906	MAT2A	143.473	-1.36115	0.409775	-3.32171	0.000894683	0.0071491
ENSG00000007264	MATK	133.806	-2.58412	0.528015	-4.89403	9.88e-07	2.62e-05
ENSG00000129933	MAU2	105.338	-1.31765	0.421635	-3.12509	0.00177751	0.0122419
ENSG00000129071	MBD4	261.911	1.36865	0.254237	5.38336	7.31e-08	2.74e-06
ENSG00000166508	MCM7	146.068	-1.26956	0.396794	-3.19955	0.00137641	0.0100353
ENSG00000225663	MCRIP1	317.456	-1.48144	0.34463	-4.29862	1.72e-05	0.000287886
ENSG00000187778	MCRS1	149.582	-1.29215	0.389857	-3.31442	0.000918341	0.00728775
ENSG00000005059	MCUB	192.387	-1.99507	0.370134	-5.39013	7.04e-08	2.66e-06
ENSG00000169057	MECP2	268.855	-1.08729	0.209452	-5.1911	2.09e-07	6.77e-06
ENSG00000144893	MED12L	2783.87	1.1676	0.173798	6.71819	1.84e-11	1.76e-09
ENSG00000099917	MED15	169.981	-2.03539	0.382833	-5.31665	1.06e-07	3.76e-06
ENSG00000175221	MED16	536.13	-1.12145	0.405898	-2.76289	0.00572913	0.0303755
ENSG00000248309	MEF2C-AS1	374.047	1.2138	0.23757	5.10925	3.23e-07	9.81e-06
ENSG00000116604	MEF2D	163.451	-1.90391	0.387578	-4.91234	9e-07	2.4e-05
ENSG00000250878	METTL21EP	215.284	1.01062	0.248583	4.06552	4.79e-05	0.00066835
ENSG00000197006	METTL9	492.926	-1.77602	0.256763	-6.91697	4.61e-12	5.54e-10
ENSG00000109736	MFSD10	144.899	-1.66923	0.474904	-3.51488	0.000439947	0.00403196
ENSG00000205639	MFSD2B	1065.08	-1.67414	0.24703	-6.77707	1.23e-11	1.3e-09
ENSG00000131446	MGAT1	294.715	-1.20135	0.363495	-3.305	0.000949759	0.00750978
ENSG00000161013	MGAT4B	376.138	-2.10244	0.341002	-6.16547	7.03e-10	4.68e-08
ENSG00000152127	MGAT5	104.618	1.32693	0.355266	3.73502	0.0001877	0.00204668
ENSG00000102858	MGRN1	102.868	-1.81837	0.427949	-4.24903	2.15e-05	0.000345222
ENSG00000135596	MICAL1	150.239	-2.65857	0.557844	-4.7658	1.88e-06	4.5e-05
ENSG00000198160	MIER1	529.451	1.39397	0.243278	5.72992	1e-08	4.8e-07
ENSG00000116691	MIIP	134.661	-1.23861	0.42764	-2.89638	0.00377496	0.0220625
ENSG00000141503	MINK1	623.854	-2.22147	0.349507	-6.35599	2.07e-10	1.58e-08
ENSG00000196588	MKL1	157.782	-1.76872	0.416331	-4.24835	2.15e-05	0.000345982
ENSG00000110917	MLEC	289.495	-1.06532	0.312017	-3.41429	0.00063948	0.00548217
ENSG00000089693	MLF2	307.146	-1.29082	0.344587	-3.74598	0.000179688	0.00197356
ENSG00000119684	MLH3	21343.3	1.04178	0.162227	6.42172	1.35e-10	1.07e-08
ENSG00000213190	MLLT11	242.316	1.42742	0.306173	4.66214	3.13e-06	6.86e-05
ENSG00000108960	MMD	15290.8	-1.47623	0.152919	-9.65364	4.74e-22	3.88e-19
ENSG00000126005	MMP24OS	216.248	-1.88335	0.288067	-6.53787	6.24e-11	5.31e-09
ENSG00000163563	MNDA	1428.69	2.25227	0.281891	7.98984	1.35e-15	3.74e-13
ENSG00000182208	MOB2	699.894	-2.29255	0.339718	-6.74838	1.5e-11	1.49e-09
ENSG00000197629	MPEG1	443.878	-1.34595	0.39597	-3.39912	0.000676021	0.00572566
ENSG00000128309	MPST	716.907	-1.28905	0.259614	-4.96526	6.86e-07	1.88e-05
ENSG00000228253	MT-ATP8	3962.24	-1.28256	0.269946	-4.75116	2.02e-06	4.75e-05
ENSG00000137409	MTCH1	337.275	-2.32454	0.337653	-6.88442	5.8e-12	6.63e-10
ENSG00000198804	MT-CO1	155700	-1.4827	0.227162	-6.52705	6.71e-11	5.66e-09
ENSG00000237973	MTCO1P12	399.921	-2.47438	0.283149	-8.7388	2.36e-18	1.08e-15
ENSG00000171100	MTM1	152.83	-1.76163	0.419829	-4.19608	2.72e-05	0.000417548
ENSG00000198888	MT-ND1	303232	-1.21925	0.243395	-5.00934	5.46e-07	1.54e-05
ENSG00000225630	MTND2P28	1793.55	-1.56876	0.264973	-5.92046	3.21e-09	1.78e-07
ENSG00000212907	MT-ND4L	23778.5	-1.10154	0.255372	-4.31346	1.61e-05	0.00027294
ENSG00000210154	MT-TD	100.997	-1.65124	0.372781	-4.42952	9.44e-06	0.000174741
ENSG00000210194	MT-TE	342.627	-1.51555	0.285644	-5.30572	1.12e-07	3.96e-06
ENSG00000210049	MT-TF	133.097	-3.45366	0.358547	-9.63238	5.84e-22	4.59e-19
ENSG00000209082	MT-TL1	229.369	-1.43249	0.297098	-4.82159	1.42e-06	3.58e-05
ENSG00000210196	MT-TP	268.707	-1.25882	0.236947	-5.31268	1.08e-07	3.82e-06
ENSG00000210195	MT-TT	153.901	-2.20202	0.329556	-6.68178	2.36e-11	2.22e-09
ENSG00000210077	MT-TV	197.637	-1.30333	0.321832	-4.0497	5.13e-05	0.000705143
ENSG00000013364	MVP	300.967	-1.16172	0.403446	-2.8795	0.00398309	0.0230391
ENSG00000157601	MX1	234.33	-1.07682	0.409911	-2.62696	0.00861515	0.0413986
ENSG00000059728	MXD1	514.239	1.60356	0.29734	5.39303	6.93e-08	2.63e-06
ENSG00000179820	MYADM	205.297	-2.07529	0.397898	-5.21564	1.83e-07	6e-06
ENSG00000005810	MYCBP2	427.063	1.03908	0.229528	4.52702	5.98e-06	0.000119453
ENSG00000172936	MYD88	543.931	-1.54157	0.364527	-4.22896	2.35e-05	0.000370536
ENSG00000101335	MYL9	6460.38	-1.33196	0.197652	-6.73891	1.6e-11	1.55e-09
ENSG00000197879	MYO1C	548.554	-1.14215	0.278986	-4.09392	4.24e-05	0.000604793
ENSG00000142347	MYO1F	591.077	-1.08647	0.360944	-3.01008	0.0026118	0.0165635
ENSG00000136286	MYO1G	390.313	-1.7517	0.40331	-4.3433	1.4e-05	0.000243626
ENSG00000139597	N4BP2L1	828.516	1.06379	0.227611	4.67372	2.96e-06	6.56e-05
ENSG00000122390	NAA60	288.348	-1.5371	0.355164	-4.32787	1.51e-05	0.000257805
ENSG00000173559	NABP1	185.646	1.40157	0.42412	3.30466	0.000950934	0.00751233
ENSG00000172890	NADSYN1	120.542	-1.15352	0.441152	-2.61479	0.00892817	0.0424269
ENSG00000105835	NAMPT	1060.26	1.79274	0.353105	5.07708	3.83e-07	1.13e-05
ENSG00000229644	NAMPTP1	307.707	1.9353	0.350399	5.52313	3.33e-08	1.38e-06
ENSG00000131401	NAPSB	226.842	-1.85457	0.454934	-4.07656	4.57e-05	0.000642407
ENSG00000158517	NCF1	366.392	-1.01183	0.355521	-2.84604	0.00442669	0.0249629
ENSG00000213672	NCKIPSD	514.102	-1.48089	0.329949	-4.48824	7.18e-06	0.000138887
ENSG00000084676	NCOA1	325.563	2.10039	0.304649	6.89446	5.41e-12	6.25e-10
ENSG00000166579	NDEL1	243.939	-1.29511	0.355577	-3.64227	0.000270249	0.00275136
ENSG00000070614	NDST1	811.371	-1.33529	0.304193	-4.38961	1.14e-05	0.000204255
ENSG00000189043	NDUFA4	1705.89	1.3176	0.167515	7.86557	3.67e-15	9.26e-13
ENSG00000165264	NDUFB6	175.511	1.00011	0.245328	4.07662	4.57e-05	0.000642407
ENSG00000151414	NEK7	492.154	-1.24796	0.314996	-3.96184	7.44e-05	0.000966534
ENSG00000119638	NEK9	105.834	-1.6754	0.508621	-3.294	0.00098772	0.00771372
ENSG00000165525	NEMF	481.068	2.25038	0.292513	7.69324	1.43e-14	3.28e-12
ENSG00000117691	NENF	1599.08	-2.62992	0.320027	-8.2178	2.07e-16	7.02e-14
ENSG00000162614	NEXN	1754.61	1.14493	0.154041	7.43268	1.06e-13	1.88e-11
ENSG00000235568	NFAM1	175.861	-1.64115	0.537147	-3.05531	0.00224831	0.0147159
ENSG00000102908	NFAT5	357.728	-1.29233	0.395707	-3.26588	0.00109124	0.00832044
ENSG00000131196	NFATC1	253.52	-1.57917	0.271227	-5.82233	5.8e-09	2.99e-07
ENSG00000072736	NFATC3	120.225	-1.47464	0.4938	-2.98631	0.00282366	0.0175576
ENSG00000147862	NFIB	282.609	1.04737	0.304126	3.44386	0.000573471	0.00499917
ENSG00000100906	NFKBIA	2220	-1.10558	0.338499	-3.26612	0.00109031	0.00831844
ENSG00000144802	NFKBIZ	401.184	-1.42406	0.418334	-3.40412	0.000663784	0.00564863
ENSG00000140157	NIPA2	104.363	-1.92603	0.4468	-4.31073	1.63e-05	0.000275147
ENSG00000164190	NIPBL	145.704	1.3127	0.388798	3.3763	0.000734665	0.00609862
ENSG00000114857	NKTR	173.716	1.13443	0.328971	3.44843	0.000563863	0.00493931
ENSG00000091592	NLRP1	214.431	-1.29166	0.445396	-2.90003	0.00373128	0.0218592
ENSG00000103202	NME4	949.568	-2.3449	0.337414	-6.94961	3.66e-12	4.47e-10
ENSG00000123609	NMI	261.821	1.19942	0.291191	4.119	3.81e-05	0.000551796
ENSG00000103512	NOMO1	1411.23	1.03131	0.26956	3.82589	0.000130301	0.00152762
ENSG00000105373	NOP53	310.342	-3.31108	0.46187	-7.16887	7.56e-13	1.12e-10
ENSG00000260032	NORAD	1957.9	1.07963	0.177387	6.08628	1.16e-09	7.25e-08
ENSG00000134250	NOTCH2	175.462	-1.46074	0.518192	-2.81892	0.00481858	0.0266202
ENSG00000103148	NPRL3	454.069	-1.21223	0.27509	-4.40667	1.05e-05	0.000190625
ENSG00000156642	NPTN	1651.35	-1.79738	0.235116	-7.64465	2.1e-14	4.45e-12
ENSG00000123358	NR4A1	110.17	-2.98694	0.576035	-5.18535	2.16e-07	6.95e-06
ENSG00000154146	NRGN	17777.2	-2.59124	0.271073	-9.55921	1.19e-21	8.97e-19
ENSG00000185115	NSMCE3	192.69	-1.19073	0.321617	-3.70231	0.000213645	0.00226547
ENSG00000122643	NT5C3A	19308.3	1.03399	0.145503	7.10629	1.19e-12	1.67e-10
ENSG00000205309	NT5M	1789.8	-1.34435	0.279015	-4.8182	1.45e-06	3.64e-05
ENSG00000157045	NTAN1	306.357	-1.33265	0.203394	-6.55205	5.68e-11	4.89e-09
ENSG00000104805	NUCB1	1098.97	-1.24829	0.244613	-5.1031	3.34e-07	1.01e-05
ENSG00000070081	NUCB2	217.809	1.12064	0.236953	4.72936	2.25e-06	5.25e-05
ENSG00000069275	NUCKS1	110.58	1.28354	0.268361	4.7829	1.73e-06	4.2e-05
ENSG00000213965	NUDT19	278.626	2.10822	0.319156	6.6056	3.96e-11	3.58e-09
ENSG00000162231	NXF1	176.785	-1.48327	0.458432	-3.23553	0.00121417	0.0090568
ENSG00000147206	NXF3	224.991	3.20765	0.54877	5.84516	5.06e-09	2.62e-07
ENSG00000111335	OAS2	147.779	-1.53164	0.483886	-3.16529	0.00154928	0.0110511
ENSG00000111331	OAS3	108.121	-2.24712	0.571527	-3.93179	8.43e-05	0.00107719
ENSG00000115758	ODC1	5869.5	-1.22882	0.159941	-7.68296	1.55e-14	3.47e-12
ENSG00000105953	OGDH	179.388	-1.07988	0.359254	-3.00589	0.00264803	0.0167142
ENSG00000060491	OGFR	117.85	-2.44492	0.511227	-4.78245	1.73e-06	4.2e-05
ENSG00000238243	OR2W3	228.779	-1.31638	0.36732	-3.58375	0.000338692	0.00327347
ENSG00000276045	ORAI1	1093.29	-1.36203	0.262497	-5.18874	2.12e-07	6.83e-06
ENSG00000184792	OSBP2	1093.59	-1.20055	0.331458	-3.62202	0.000292309	0.00293639
ENSG00000081087	OSTM1	234.541	-1.019	0.317531	-3.20915	0.00133128	0.00976424
ENSG00000182162	P2RY8	228.874	-1.30909	0.50863	-2.57376	0.01006	0.0466201
ENSG00000185624	P4HB	680.316	-1.65664	0.305805	-5.41732	6.05e-08	2.34e-06
ENSG00000168092	PAFAH1B2	414.279	1.78125	0.319762	5.57056	2.54e-08	1.08e-06
ENSG00000180370	PAK2	227.283	-1.30768	0.364133	-3.59121	0.000329145	0.00320009
ENSG00000152520	PAN3	627.082	2.36931	0.328763	7.20673	5.73e-13	8.66e-11
ENSG00000125779	PANK2	173.345	-1.38969	0.316278	-4.39389	1.11e-05	0.000201081
ENSG00000178685	PARP10	153.993	-2.29154	0.644262	-3.55684	0.000375343	0.00354743
ENSG00000137817	PARP6	158.666	-1.16511	0.33418	-3.48648	0.000489429	0.00439725
ENSG00000148362	PAXX	147.733	-2.06136	0.466026	-4.42328	9.72e-06	0.000179527
ENSG00000185630	PBX1	883.651	1.02891	0.222018	4.63435	3.58e-06	7.65e-05
ENSG00000169564	PCBP1	523.235	-2.32455	0.284179	-8.17987	2.84e-16	9.31e-14
ENSG00000184226	PCDH9	158.77	1.73878	0.299754	5.8007	6.6e-09	3.33e-07
ENSG00000179715	PCED1B	298.331	-1.4089	0.250908	-5.61523	1.96e-08	8.61e-07
ENSG00000160613	PCSK7	159.92	-1.36767	0.344246	-3.97294	7.1e-05	0.000928679
ENSG00000141179	PCTP	240.447	1.27788	0.329725	3.8756	0.000106362	0.00130212
ENSG00000186642	PDE2A	137.184	-1.835	0.384961	-4.76672	1.87e-06	4.49e-05
ENSG00000145431	PDGFC	489.704	1.9375	0.285422	6.78818	1.14e-11	1.21e-09
ENSG00000155660	PDIA4	140.013	-1.44147	0.460813	-3.12811	0.00175935	0.0121382
ENSG00000143870	PDIA6	123.928	-1.05335	0.371469	-2.83564	0.00457334	0.0255531
ENSG00000005882	PDK2	166.24	-1.19607	0.390477	-3.0631	0.00219055	0.014416
ENSG00000120913	PDLIM2	115.681	-1.52324	0.475736	-3.20185	0.00136547	0.00997404
ENSG00000162734	PEA15	303.628	-1.39013	0.266497	-5.21632	1.83e-07	5.99e-06
ENSG00000187800	PEAR1	1452.98	-1.25463	0.234489	-5.35049	8.77e-08	3.2e-06
ENSG00000124299	PEPD	135.709	-1.45161	0.413518	-3.5104	0.000447438	0.00409298
ENSG00000179094	PER1	120.744	-2.23925	0.539029	-4.15423	3.26e-05	0.000486577
ENSG00000141959	PFKL	725.674	-1.97908	0.409059	-4.83813	1.31e-06	3.34e-05
ENSG00000255200	PGAM1P8	281.656	1.42672	0.281676	5.06512	4.08e-07	1.2e-05
ENSG00000112419	PHACTR2	311.808	1.65414	0.293083	5.64393	1.66e-08	7.46e-07
ENSG00000215021	PHB2	121.249	-1.04951	0.37569	-2.79356	0.00521311	0.0282494
ENSG00000175309	PHYKPL	247.432	-1.83516	0.332921	-5.51228	3.54e-08	1.46e-06
ENSG00000143393	PI4KB	172.976	-1.55216	0.422035	-3.6778	0.000235251	0.00245352
ENSG00000142892	PIGK	119.167	1.05228	0.357467	2.94373	0.00324286	0.0196118
ENSG00000124155	PIGT	176.882	-1.18277	0.454372	-2.60309	0.00923873	0.0435641
ENSG00000155629	PIK3AP1	230.982	-1.15382	0.367516	-3.13951	0.00169232	0.0118042
ENSG00000145675	PIK3R1	237.09	-1.31151	0.389976	-3.36306	0.000770841	0.00635063
ENSG00000141506	PIK3R5	221.737	-1.76459	0.40856	-4.31906	1.57e-05	0.00026727
ENSG00000137193	PIM1	195.834	-1.32478	0.441609	-2.99989	0.00270074	0.0169637
ENSG00000198355	PIM3	164.773	-2.27665	0.475176	-4.79117	1.66e-06	4.06e-05
ENSG00000127445	PIN1	259.79	-1.24935	0.347335	-3.59695	0.000321967	0.00315371
ENSG00000150867	PIP4K2A	17599.8	2.56395	0.216642	11.835	2.57e-32	5.06e-28
ENSG00000165782	PIP4P1	113.652	-1.51463	0.44078	-3.43625	0.00058982	0.00511516
ENSG00000186111	PIP5K1C	112.567	-1.5413	0.395897	-3.89319	9.89e-05	0.00122805
ENSG00000154217	PITPNC1	126.749	-1.56279	0.390515	-4.00188	6.28e-05	0.000838269
ENSG00000171033	PKIA	488.359	-2.09071	0.279528	-7.47943	7.46e-14	1.46e-11
ENSG00000067225	PKM	22288.9	-1.10043	0.182711	-6.02281	1.71e-09	1.03e-07
ENSG00000123143	PKN1	147.555	-1.54688	0.381746	-4.05211	5.08e-05	0.000700393
ENSG00000011422	PLAUR	579.644	1.24333	0.400383	3.10535	0.00190051	0.0129455
ENSG00000137841	PLCB2	139.521	-1.46151	0.510002	-2.86569	0.00416096	0.0238451
ENSG00000115896	PLCL1	147.138	1.2324	0.324612	3.79653	0.000146738	0.00168513
ENSG00000105223	PLD3	259.118	-1.46283	0.451561	-3.2395	0.00119741	0.00896983
ENSG00000166428	PLD4	194.059	-2.70227	0.467936	-5.77488	7.7e-09	3.78e-07
ENSG00000175895	PLEKHF2	157.617	-1.44777	0.381958	-3.79039	0.000150411	0.00171329
ENSG00000104886	PLEKHJ1	339.549	-1.07696	0.270848	-3.97626	7e-05	0.000917062
ENSG00000241839	PLEKHO2	328.926	-1.13154	0.393683	-2.87424	0.00404997	0.0233572
ENSG00000083444	PLOD1	134.699	-1.63951	0.481475	-3.40517	0.000661226	0.00563174
ENSG00000196576	PLXNB2	119.677	-2.05087	0.582634	-3.52	0.000431551	0.00397168
ENSG00000140464	PML	117.483	-1.93686	0.513858	-3.76925	0.000163737	0.00183329
ENSG00000127838	PNKD	1457.6	-1.40237	0.222483	-6.30324	2.91e-10	2.14e-08
ENSG00000176903	PNMA1	2283.43	-1.07378	0.205287	-5.23062	1.69e-07	5.61e-06
ENSG00000177666	PNPLA2	118.364	-2.02844	0.421932	-4.8075	1.53e-06	3.8e-05
ENSG00000032444	PNPLA6	125.202	-1.71447	0.412385	-4.15746	3.22e-05	0.000480853
ENSG00000146278	PNRC1	443.986	-1.19155	0.353701	-3.3688	0.000754954	0.00623281
ENSG00000004142	POLDIP2	131.364	-1.81478	0.406015	-4.46973	7.83e-06	0.000148972
ENSG00000181222	POLR2A	407.053	-1.92067	0.409066	-4.69526	2.66e-06	6.01e-05
ENSG00000047315	POLR2B	119.31	-1.33158	0.436689	-3.04927	0.00229402	0.0149593
ENSG00000188219	POTEE	355.233	-1.87382	0.23819	-7.86692	3.63e-15	9.26e-13
ENSG00000125534	PPDPF	786.23	-3.45172	0.35389	-9.75365	1.78e-22	1.67e-19
ENSG00000131626	PPFIA1	221.642	1.46747	0.244606	5.99932	1.98e-09	1.16e-07
ENSG00000166794	PPIB	117.378	-1.09337	0.304958	-3.58533	0.000336657	0.00325861
ENSG00000084072	PPIE	460.864	1.12289	0.265061	4.23636	2.27e-05	0.000361729
ENSG00000164088	PPM1M	167.684	-1.35026	0.381849	-3.53611	0.000406073	0.00378148
ENSG00000213639	PPP1CB	2328.25	2.37613	0.244416	9.72167	2.44e-22	2.18e-19
ENSG00000186298	PPP1CC	168.278	-1.0472	0.333986	-3.13546	0.00171587	0.0119177
ENSG00000087074	PPP1R15A	2040.48	-1.06579	0.233519	-4.56405	5.02e-06	0.000102275
ENSG00000146112	PPP1R18	626.796	-1.39347	0.266941	-5.22013	1.79e-07	5.88e-06
ENSG00000113575	PPP2CA	287.37	-1.46185	0.305968	-4.77778	1.77e-06	4.28e-05
ENSG00000138814	PPP3CA	563.868	1.62036	0.267506	6.0573	1.38e-09	8.5e-08
ENSG00000120910	PPP3CC	113.471	-2.14118	0.519267	-4.12346	3.73e-05	0.000544795
ENSG00000149923	PPP4C	652.602	-2.08613	0.318096	-6.55819	5.45e-11	4.76e-09
ENSG00000105063	PPP6R1	449.674	-1.58902	0.419504	-3.78785	0.000151959	0.00172736
ENSG00000100239	PPP6R2	106.808	-1.76877	0.367707	-4.81026	1.51e-06	3.75e-05
ENSG00000110075	PPP6R3	247.479	1.50691	0.324791	4.63963	3.49e-06	7.48e-05
ENSG00000122490	PQLC1	104.075	-1.12385	0.376436	-2.98549	0.00283125	0.0175882
ENSG00000133246	PRAM1	158.116	-2.77357	0.515965	-5.3755	7.64e-08	2.83e-06
ENSG00000143294	PRCC	152.446	-1.1494	0.31216	-3.68209	0.000231329	0.00241905
ENSG00000138073	PREB	102.742	-1.79483	0.489492	-3.66673	0.000245672	0.00253796
ENSG00000169230	PRELID1	170.311	-1.66294	0.368977	-4.50689	6.58e-06	0.000128744
ENSG00000180644	PRF1	908.806	-1.38151	0.432721	-3.19261	0.00140994	0.0102191
ENSG00000154229	PRKCA	299.45	1.93511	0.299519	6.46073	1.04e-10	8.5e-09
ENSG00000163932	PRKCD	1684.28	-1.40787	0.229648	-6.13056	8.76e-10	5.66e-08
ENSG00000027075	PRKCH	195.765	-1.33406	0.391038	-3.41158	0.000645882	0.0055226
ENSG00000130175	PRKCSH	183.613	-3.03739	0.433218	-7.01123	2.36e-12	3.03e-10
ENSG00000126457	PRMT1	163.478	-1.15396	0.302471	-3.81512	0.000136117	0.00158446
ENSG00000171867	PRNP	243.142	-1.4538	0.396213	-3.66923	0.000243281	0.00251856
ENSG00000120685	PROSER1	110.413	-1.48065	0.488181	-3.03299	0.00242143	0.0156252
ENSG00000131188	PRR7	461.541	-3.04755	0.355702	-8.56771	1.06e-17	4.41e-15
ENSG00000257621	PSMA3-AS1	306.323	1.07845	0.250734	4.30118	1.7e-05	0.000284825
ENSG00000175166	PSMD2	889.498	-1.20186	0.205615	-5.84523	5.06e-09	2.62e-07
ENSG00000011304	PTBP1	566.308	-2.03917	0.274049	-7.44091	1e-13	1.8e-11
ENSG00000125384	PTGER2	106.85	-1.92441	0.531807	-3.61862	0.00029618	0.00296316
ENSG00000120899	PTK2B	290.177	-1.02879	0.339455	-3.03072	0.0024397	0.015707
ENSG00000197744	PTMAP2	2998.37	1.27685	0.175682	7.26795	3.65e-13	5.88e-11
ENSG00000214182	PTMAP5	1605.64	1.75875	0.172147	10.2166	1.67e-24	2.91e-21
ENSG00000184489	PTP4A3	175.593	-1.05842	0.37295	-2.83797	0.00454015	0.0254158
ENSG00000119383	PTPA	341.268	-1.44826	0.378083	-3.83053	0.00012787	0.00150836
ENSG00000127947	PTPN12	1604.53	1.32029	0.223164	5.91621	3.29e-09	1.82e-07
ENSG00000055917	PUM2	103.777	1.16549	0.439384	2.65256	0.00798841	0.039241
ENSG00000100362	PVALB	2132.99	1.0158	0.22017	4.61371	3.96e-06	8.29e-05
ENSG00000089159	PXN	193.061	-1.66705	0.396639	-4.20295	2.63e-05	0.000407004
ENSG00000143811	PYCR2	656.974	-1.40244	0.192758	-7.27562	3.45e-13	5.6e-11
ENSG00000115828	QPCT	155.253	1.64295	0.479555	3.42599	0.000612553	0.00528825
ENSG00000198218	QRICH1	125.757	-1.56794	0.460729	-3.40316	0.000666101	0.005661
ENSG00000179912	R3HDM2	180.576	1.20951	0.295506	4.09302	4.26e-05	0.000606261
ENSG00000198858	R3HDM4	5123.21	-2.46143	0.329812	-7.46311	8.45e-14	1.6e-11
ENSG00000185236	RAB11B	1180.24	-2.58495	0.292685	-8.83187	1.03e-18	5.32e-16
ENSG00000138069	RAB1A	359.364	1.00217	0.283326	3.53716	0.000404452	0.00377325
ENSG00000174903	RAB1B	1231.19	-1.49356	0.228643	-6.53226	6.48e-11	5.49e-09
ENSG00000080371	RAB21	100.402	1.1898	0.308917	3.85152	0.000117389	0.00140902
ENSG00000104388	RAB2A	208.491	-1.34369	0.295025	-4.55451	5.25e-06	0.000106584
ENSG00000118508	RAB32	3098.39	-1.38037	0.234441	-5.88793	3.91e-09	2.12e-07
ENSG00000111540	RAB5B	605.991	-1.29102	0.300737	-4.29285	1.76e-05	0.000294478
ENSG00000249936	RAC1P2	1335.3	-1.17643	0.170845	-6.88592	5.74e-12	6.6e-10
ENSG00000128340	RAC2	1339.94	-1.02227	0.25353	-4.03216	5.53e-05	0.000751512
ENSG00000179262	RAD23A	251.025	-1.36077	0.357142	-3.81016	0.000138877	0.00160677
ENSG00000160271	RALGDS	104.496	-1.25022	0.436276	-2.86567	0.00416127	0.0238451
ENSG00000125970	RALY	1189.1	-2.15165	0.291761	-7.37469	1.65e-13	2.81e-11
ENSG00000122679	RAMP3	270.263	-1.1153	0.398319	-2.80001	0.00511012	0.027814
ENSG00000181467	RAP2B	3093.79	1.67655	0.205269	8.16758	3.15e-16	1.01e-13
ENSG00000123728	RAP2C	109.277	1.28569	0.331036	3.88384	0.000102819	0.00126744
ENSG00000185989	RASA3	2181.93	-1.58621	0.22997	-6.89748	5.29e-12	6.15e-10
ENSG00000105122	RASAL3	151.084	-1.79752	0.494175	-3.6374	0.0002754	0.00278935
ENSG00000068831	RASGRP2	1981.27	-1.60431	0.194135	-8.2639	1.41e-16	5.13e-14
ENSG00000153179	RASSF3	144.243	1.28782	0.35282	3.65008	0.000262159	0.0026857
ENSG00000266094	RASSF5	430.213	-1.24585	0.327536	-3.80371	0.000142547	0.00164277
ENSG00000139687	RB1	169.255	-1.57142	0.336393	-4.67139	2.99e-06	6.61e-05
ENSG00000122257	RBBP6	895.783	-1.47279	0.30442	-4.838	1.31e-06	3.34e-05
ENSG00000125826	RBCK1	279.652	-1.21589	0.276724	-4.39389	1.11e-05	0.000201081
ENSG00000103479	RBL2	233.971	-1.30038	0.350882	-3.70603	0.000210535	0.00224217
ENSG00000239306	RBM14	116.242	-1.23169	0.371234	-3.31781	0.000907254	0.00723484
ENSG00000126254	RBM42	177.53	-1.44045	0.33443	-4.30718	1.65e-05	0.000278162
ENSG00000153250	RBMS1	146.585	-1.12478	0.359707	-3.12692	0.00176647	0.0121787
ENSG00000166831	RBPMS2	412.386	-1.43297	0.337417	-4.24689	2.17e-05	0.000347685
ENSG00000135870	RC3H1	317.238	1.07215	0.377281	2.84178	0.00448629	0.0251833
ENSG00000056586	RC3H2	519.947	-1.02153	0.249322	-4.09721	4.18e-05	0.000597546
ENSG00000165476	REEP3	381.08	1.04269	0.250185	4.16768	3.08e-05	0.000462611
ENSG00000173039	RELA	158.651	-1.23253	0.377573	-3.26435	0.00109714	0.00836217
ENSG00000183688	RFLNB	413.078	1.57738	0.257495	6.12588	9.02e-10	5.77e-08
ENSG00000143207	RFWD2	116.514	-1.36892	0.413271	-3.3124	0.000925006	0.00733768
ENSG00000171700	RGS19	609.8	-2.16513	0.459682	-4.71007	2.48e-06	5.68e-05
ENSG00000005486	RHBDD2	410.87	-1.09705	0.263836	-4.15809	3.21e-05	0.000479898
ENSG00000187010	RHD	862.374	1.26542	0.218948	5.77954	7.49e-09	3.71e-07
ENSG00000177105	RHOG	838.954	-1.17655	0.281501	-4.17955	2.92e-05	0.00044387
ENSG00000140983	RHOT2	284.422	-1.68692	0.370085	-4.55819	5.16e-06	0.000104952
ENSG00000177963	RIC8A	292.265	-1.10096	0.302481	-3.63978	0.000272873	0.00276914
ENSG00000167705	RILP	192.085	-1.18588	0.368328	-3.21962	0.00128359	0.00949951
ENSG00000100599	RIN3	205.688	-1.82096	0.41188	-4.4211	9.82e-06	0.000181043
ENSG00000143622	RIT1	1701.01	1.62617	0.234741	6.9275	4.28e-12	5.2e-10
ENSG00000153561	RMND5A	1781.37	2.32167	0.273817	8.47889	2.27e-17	9.31e-15
ENSG00000145916	RMND5B	125.458	-1.16374	0.376741	-3.08896	0.00200857	0.0135316
ENSG00000274012	RN7SL2	655.284	-4.1931	0.543255	-7.71848	1.18e-14	2.79e-12
ENSG00000026297	RNASET2	295.71	-1.97096	0.344756	-5.71696	1.08e-08	5.16e-07
ENSG00000022840	RNF10	1135.82	-1.23346	0.211409	-5.83445	5.4e-09	2.79e-07
ENSG00000123091	RNF11	12949.1	-1.42012	0.142351	-9.97621	1.94e-23	2.38e-20
ENSG00000070423	RNF126	128.955	-2.40505	0.505398	-4.75872	1.95e-06	4.62e-05
ENSG00000082996	RNF13	450.734	1.09132	0.229551	4.75414	1.99e-06	4.7e-05
ENSG00000170881	RNF139	100.595	-1.2987	0.491338	-2.6432	0.00821269	0.0400723
ENSG00000158717	RNF166	230.881	-2.00032	0.432467	-4.62536	3.74e-06	7.93e-05
ENSG00000163961	RNF168	154.707	1.08464	0.311508	3.48188	0.0004979	0.00445705
ENSG00000168159	RNF187	125.239	-1.93428	0.367404	-5.26472	1.4e-07	4.76e-06
ENSG00000034677	RNF19A	108.822	-1.13466	0.42423	-2.67464	0.00748093	0.0373363
ENSG00000103549	RNF40	101.63	-1.92528	0.528749	-3.6412	0.000271374	0.00276138
ENSG00000112130	RNF8	192.474	1.14055	0.271613	4.19918	2.68e-05	0.000412509
ENSG00000023191	RNH1	698.271	-1.38222	0.293546	-4.7087	2.49e-06	5.71e-05
ENSG00000205937	RNPS1	369.622	-1.121	0.280955	-3.98998	6.61e-05	0.000873493
ENSG00000134318	ROCK2	258.14	1.19056	0.278994	4.26731	1.98e-05	0.000323141
ENSG00000067836	ROGDI	167.885	-1.2039	0.356843	-3.37376	0.000741479	0.00613704
ENSG00000132383	RPA1	7594.76	1.12801	0.181815	6.20414	5.5e-10	3.74e-08
ENSG00000139239	RPL14P1	174.138	-1.38118	0.285039	-4.8456	1.26e-06	3.23e-05
ENSG00000189343	RPS2P46	166.573	-2.3018	0.309273	-7.44261	9.87e-14	1.8e-11
ENSG00000240342	RPS2P5	397.589	-2.17812	0.320123	-6.80401	1.02e-11	1.09e-09
ENSG00000175634	RPS6KB2	139.525	-1.53004	0.396711	-3.85682	0.000114872	0.00138389
ENSG00000126458	RRAS	149.192	-1.37058	0.318199	-4.3073	1.65e-05	0.000278162
ENSG00000124782	RREB1	140.586	-2.2812	0.463151	-4.9254	8.42e-07	2.26e-05
ENSG00000048649	RSF1	256.428	1.625	0.281331	5.77612	7.64e-09	3.77e-07
ENSG00000172426	RSPH9	186.348	1.1261	0.273745	4.11368	3.89e-05	0.00056178
ENSG00000125744	RTN2	120.139	-1.75566	0.291082	-6.03149	1.62e-09	9.79e-08
ENSG00000145016	RUBCN	162.46	-1.17002	0.370727	-3.15602	0.00159935	0.0113149
ENSG00000198626	RYR2	635.727	1.09493	0.269939	4.05619	4.99e-05	0.000690187
ENSG00000197747	S100A10	654.659	-1.09425	0.248515	-4.40316	1.07e-05	0.000193379
ENSG00000170989	S1PR1	202.047	-1.38907	0.48399	-2.87004	0.00410415	0.0235934
ENSG00000180739	S1PR5	208.064	-1.45728	0.476396	-3.05896	0.00222109	0.0145701
ENSG00000167100	SAMD14	337.477	-1.76078	0.389603	-4.51942	6.2e-06	0.000123386
ENSG00000101347	SAMHD1	494.067	-1.57044	0.307641	-5.10479	3.31e-07	9.98e-06
ENSG00000150459	SAP18	954.374	1.1085	0.221264	5.00984	5.45e-07	1.54e-05
ENSG00000079332	SAR1A	441.857	1.01233	0.271558	3.72784	0.000193126	0.00209654
ENSG00000122122	SASH3	487.53	-1.26908	0.360808	-3.51733	0.000435905	0.00400052
ENSG00000171222	SCAND1	230.25	-1.03741	0.361348	-2.87094	0.00409253	0.0235405
ENSG00000184178	SCFD2	3001.84	1.12959	0.22413	5.03987	4.66e-07	1.34e-05
ENSG00000188076	SCGB1C1	188.222	1.35219	0.23571	5.73669	9.65e-09	4.65e-07
ENSG00000151466	SCLT1	215.678	2.28655	0.299273	7.64034	2.17e-14	4.48e-12
ENSG00000105711	SCN1B	1853.99	-1.74672	0.325431	-5.36741	7.99e-08	2.94e-06
ENSG00000142186	SCYL1	109.028	-1.96665	0.45106	-4.36006	1.3e-05	0.000228729
ENSG00000054282	SDCCAG8	233.992	1.1767	0.294965	3.98928	6.63e-05	0.000875155
ENSG00000078808	SDF4	242.699	-2.3614	0.455071	-5.18908	2.11e-07	6.83e-06
ENSG00000157020	SEC13	172.285	-1.15598	0.321829	-3.59192	0.000328256	0.0031938
ENSG00000265808	SEC22B	348.237	1.62479	0.28553	5.69043	1.27e-08	5.84e-07
ENSG00000058262	SEC61A1	310.939	-1.99145	0.361267	-5.5124	3.54e-08	1.46e-06
ENSG00000188404	SELL	1991.7	1.17968	0.292736	4.02984	5.58e-05	0.000757422
ENSG00000110876	SELPLG	1166.61	-1.49664	0.383269	-3.90494	9.42e-05	0.0011773
ENSG00000119231	SENP5	201.079	1.20286	0.2881	4.17515	2.98e-05	0.000450092
ENSG00000179918	SEPHS2	119.095	-1.79319	0.399712	-4.48621	7.25e-06	0.000140079
ENSG00000180096	SEPT1	244.479	-2.1249	0.334074	-6.36056	2.01e-10	1.54e-08
ENSG00000184702	SEPT5	4679.49	-2.52551	0.349802	-7.21983	5.21e-13	7.99e-11
ENSG00000184640	SEPT9	289.047	-1.50894	0.333943	-4.51856	6.23e-06	0.000123621
ENSG00000163536	SERPINI1	126.033	1.15643	0.365805	3.16133	0.00157049	0.0111726
ENSG00000119335	SET	2253	2.53167	0.227067	11.1495	7.2e-29	2.83e-25
ENSG00000168066	SF1	515.043	-2.40273	0.355289	-6.76275	1.35e-11	1.41e-09
ENSG00000099995	SF3A1	378.942	-1.62648	0.26587	-6.11757	9.5e-10	6.04e-08
ENSG00000104897	SF3A2	191.49	-3.33582	0.397844	-8.38474	5.08e-17	2e-14
ENSG00000143368	SF3B4	277.989	-1.76073	0.324224	-5.43059	5.62e-08	2.19e-06
ENSG00000107819	SFXN3	451.202	-1.05813	0.286638	-3.69153	0.000222908	0.00234248
ENSG00000104969	SGTA	117.979	-1.56506	0.433201	-3.61277	0.000302941	0.00300935
ENSG00000160999	SH2B2	111.421	-1.57815	0.567352	-2.7816	0.00540909	0.0290074
ENSG00000087266	SH3BP2	151.129	-1.57468	0.36351	-4.33189	1.48e-05	0.00025392
ENSG00000179526	SHARPIN	622.426	-1.98031	0.320531	-6.17821	6.48e-10	4.36e-08
ENSG00000160691	SHC1	157.232	-1.3594	0.353414	-3.84648	0.000119829	0.00143219
ENSG00000160410	SHKBP1	742.141	-1.20671	0.335534	-3.59638	0.000322675	0.00315624
ENSG00000108061	SHOC2	1018.44	1.28709	0.190843	6.74425	1.54e-11	1.53e-09
ENSG00000127511	SIN3B	131.005	-1.43528	0.354975	-4.04334	5.27e-05	0.000720547
ENSG00000184990	SIVA1	180.622	-1.06869	0.348952	-3.06255	0.00219457	0.0144266
ENSG00000182628	SKA2	288.517	1.36411	0.239224	5.70223	1.18e-08	5.48e-07
ENSG00000113558	SKP1	3759.69	1.04417	0.154315	6.7665	1.32e-11	1.38e-09
ENSG00000109171	SLAIN2	424.402	1.13974	0.267822	4.25559	2.08e-05	0.000336324
ENSG00000126903	SLC10A3	1565.02	-1.23994	0.272745	-4.54614	5.46e-06	0.000110227
ENSG00000144136	SLC20A1	109.905	-1.41495	0.490767	-2.88314	0.00393737	0.0228082
ENSG00000100075	SLC25A1	152.473	-1.20765	0.408502	-2.95629	0.00311361	0.0189703
ENSG00000108528	SLC25A11	189.109	-1.12121	0.298924	-3.75082	0.000176255	0.00194236
ENSG00000147454	SLC25A37	1192.57	1.79867	0.34388	5.23054	1.69e-07	5.61e-06
ENSG00000077713	SLC25A43	182.357	-2.23839	0.480303	-4.66037	3.16e-06	6.91e-05
ENSG00000145740	SLC30A5	119.715	-1.74338	0.346347	-5.03363	4.81e-07	1.38e-05
ENSG00000111371	SLC38A1	510.544	-1.72384	0.494943	-3.4829	0.000496019	0.00444426
ENSG00000157637	SLC38A10	119.895	-1.65857	0.429682	-3.86001	0.000113384	0.00137101
ENSG00000141873	SLC39A3	731.195	-1.31927	0.308036	-4.28284	1.85e-05	0.000305196
ENSG00000129353	SLC44A2	5288.28	-1.41439	0.20759	-6.81337	9.53e-12	1.04e-09
ENSG00000090020	SLC9A1	201.174	-1.57274	0.412787	-3.81006	0.000138934	0.00160677
ENSG00000109062	SLC9A3R1	1412.11	-1.78841	0.256416	-6.97464	3.07e-12	3.81e-10
ENSG00000080503	SMARCA2	368.842	1.02679	0.249439	4.11639	3.85e-05	0.000556039
ENSG00000099956	SMARCB1	126.571	-1.34255	0.33742	-3.97889	6.92e-05	0.000908804
ENSG00000198952	SMG5	136.903	-1.87624	0.395084	-4.74896	2.04e-06	4.79e-05
ENSG00000223553	SMPD4P1	187.126	1.55394	0.545237	2.85003	0.00437155	0.0247636
ENSG00000143499	SMYD2	256.693	-1.37286	0.298632	-4.59716	4.28e-06	8.91e-05
ENSG00000099940	SNAP29	518.947	-1.15342	0.229965	-5.01562	5.29e-07	1.5e-05
ENSG00000197157	SND1	163.004	-1.20222	0.40024	-3.00375	0.00266671	0.016805
ENSG00000184602	SNN	12150	-1.61652	0.204203	-7.91623	2.45e-15	6.5e-13
ENSG00000104852	SNRNP70	111.882	-2.36296	0.523715	-4.51192	6.42e-06	0.000126483
ENSG00000167208	SNX20	106.965	-1.30929	0.404673	-3.23544	0.00121455	0.0090568
ENSG00000184557	SOCS3	104.065	-1.43847	0.546542	-2.63194	0.00848986	0.040985
ENSG00000167182	SP2	173.325	-1.0313	0.272695	-3.78188	0.000155648	0.00175968
ENSG00000090487	SPG21	253.65	-1.69188	0.326384	-5.18372	2.18e-07	6.99e-06
ENSG00000176170	SPHK1	1042.17	-2.17737	0.308122	-7.06659	1.59e-12	2.14e-10
ENSG00000066336	SPI1	354.17	-2.73201	0.416954	-6.55232	5.67e-11	4.89e-09
ENSG00000159674	SPON2	243.961	-1.45916	0.502362	-2.90459	0.00367733	0.0215947
ENSG00000121067	SPOP	389.699	1.14012	0.244753	4.65827	3.19e-06	6.95e-05
ENSG00000197122	SRC	556.765	-1.48138	0.322649	-4.59131	4.4e-06	9.12e-05
ENSG00000198911	SREBF2	180.185	-1.78799	0.353802	-5.05366	4.33e-07	1.26e-05
ENSG00000167978	SRRM2	341.551	-1.48075	0.454792	-3.25589	0.00113037	0.00856563
ENSG00000124193	SRSF6	8475.51	1.53817	0.256586	5.99476	2.04e-09	1.18e-07
ENSG00000111786	SRSF9	156.8	-1.93198	0.382631	-5.04921	4.44e-07	1.29e-05
ENSG00000176101	SSNA1	174.703	-1.05272	0.266484	-3.95041	7.8e-05	0.00100787
ENSG00000110080	ST3GAL4	101.61	-1.21715	0.387202	-3.14345	0.0016697	0.0116796
ENSG00000113532	ST8SIA4	105.097	1.08127	0.400936	2.69686	0.00699971	0.0354569
ENSG00000084090	STARD7	220.753	-1.27962	0.360803	-3.54658	0.00039027	0.00365977
ENSG00000040341	STAU2	646.002	1.25652	0.247018	5.08676	3.64e-07	1.08e-05
ENSG00000167323	STIM1	971.335	-1.05969	0.225543	-4.69841	2.62e-06	5.94e-05
ENSG00000115694	STK25	105.477	-1.79379	0.463423	-3.87073	0.00010851	0.00132019
ENSG00000196182	STK40	1464.35	-1.49414	0.266086	-5.61527	1.96e-08	8.61e-07
ENSG00000140022	STON2	1845.86	1.63725	0.253956	6.44696	1.14e-10	9.19e-09
ENSG00000196792	STRN3	100.958	2.85749	0.373652	7.64748	2.05e-14	4.45e-12
ENSG00000090372	STRN4	847.522	-1.08644	0.279502	-3.88704	0.000101473	0.00125557
ENSG00000103266	STUB1	153.338	-2.47187	0.432417	-5.71641	1.09e-08	5.16e-07
ENSG00000104915	STX10	176.097	-1.50904	0.354616	-4.25543	2.09e-05	0.000336324
ENSG00000106089	STX1A	219.197	-1.27427	0.326236	-3.90599	9.38e-05	0.00117293
ENSG00000076944	STXBP2	1746.06	-1.19193	0.212353	-5.61298	1.99e-08	8.68e-07
ENSG00000198252	STYX	109.234	-1.2123	0.384368	-3.15401	0.00161044	0.0113662
ENSG00000129103	SUMF2	110.526	-1.244	0.366461	-3.39464	0.0006872	0.00580017
ENSG00000116030	SUMO1	415.842	1.18291	0.229708	5.14963	2.61e-07	8.18e-06
ENSG00000100242	SUN2	208.22	-1.89467	0.50293	-3.76725	0.000165053	0.00184373
ENSG00000196235	SUPT5H	251.127	-1.46671	0.431017	-3.40291	0.000666718	0.00566379
ENSG00000148290	SURF1	165.164	-1.43251	0.328731	-4.3577	1.31e-05	0.000231002
ENSG00000148248	SURF4	322.198	-1.26069	0.332317	-3.79363	0.000148462	0.00169897
ENSG00000106868	SUSD1	1266.87	-1.16667	0.22556	-5.17232	2.31e-07	7.38e-06
ENSG00000157303	SUSD3	818.908	-1.27171	0.277705	-4.57937	4.66e-06	9.57e-05
ENSG00000125755	SYMPK	177.307	-1.65397	0.282437	-5.85605	4.74e-09	2.51e-07
ENSG00000108639	SYNGR2	689.376	-1.83629	0.438541	-4.18727	2.82e-05	0.000431036
ENSG00000182253	SYNM	114.135	1.94371	0.332417	5.84721	5e-09	2.61e-07
ENSG00000142765	SYTL1	202.925	-1.88639	0.497959	-3.78823	0.000151721	0.00172621
ENSG00000055208	TAB2	272.488	1.35296	0.334432	4.04556	5.22e-05	0.000715092
ENSG00000171148	TADA3	734.564	-1.3525	0.258443	-5.23327	1.67e-07	5.56e-06
ENSG00000166337	TAF10	986.245	-2.41565	0.352468	-6.85352	7.21e-12	8e-10
ENSG00000253676	TAGLN2P1	1775.55	-1.75906	0.222319	-7.91232	2.53e-15	6.62e-13
ENSG00000162367	TAL1	686.315	1.10231	0.229848	4.79582	1.62e-06	3.98e-05
ENSG00000168394	TAP1	317.299	-1.07519	0.361732	-2.97235	0.00295532	0.0181921
ENSG00000231925	TAPBP	1181.7	-1.16481	0.279792	-4.16312	3.14e-05	0.000470156
ENSG00000175463	TBC1D10C	460.924	-1.41317	0.449698	-3.14248	0.00167524	0.01171
ENSG00000107021	TBC1D13	244.236	-1.16212	0.333353	-3.48617	0.000489997	0.00439833
ENSG00000121749	TBC1D15	1045.36	1.00701	0.236057	4.26598	1.99e-05	0.000324269
ENSG00000104946	TBC1D17	120.643	-2.21324	0.408895	-5.41274	6.21e-08	2.39e-06
ENSG00000125875	TBC1D20	306.141	-1.25207	0.269944	-4.63826	3.51e-06	7.52e-05
ENSG00000068354	TBC1D25	239.778	-1.20476	0.300941	-4.00332	6.25e-05	0.000834314
ENSG00000197226	TBC1D9B	404.079	-1.39278	0.304062	-4.58057	4.64e-06	9.52e-05
ENSG00000177565	TBL1XR1	1041.87	1.83783	0.260512	7.05469	1.73e-12	2.28e-10
ENSG00000028839	TBPL1	675.99	1.1855	0.217516	5.45016	5.03e-08	1.98e-06
ENSG00000006638	TBXA2R	973.094	-1.2087	0.201229	-6.00659	1.89e-09	1.12e-07
ENSG00000180964	TCEAL8	317.624	1.19521	0.215672	5.54181	2.99e-08	1.25e-06
ENSG00000113649	TCERG1	106.784	-2.04598	0.470089	-4.35233	1.35e-05	0.000235471
ENSG00000110719	TCIRG1	579.197	-2.35092	0.481877	-4.87867	1.07e-06	2.81e-05
ENSG00000111802	TDP2	288.6	1.67727	0.272168	6.1626	7.16e-10	4.75e-08
ENSG00000196663	TECPR2	287.603	-1.17354	0.390823	-3.00275	0.00267552	0.0168463
ENSG00000166848	TERF2IP	866.993	-1.02203	0.197338	-5.17906	2.23e-07	7.16e-06
ENSG00000088992	TESC	127.594	-1.58902	0.389146	-4.08335	4.44e-05	0.000628406
ENSG00000151575	TEX9	138.713	1.33977	0.309575	4.32777	1.51e-05	0.000257805
ENSG00000068323	TFE3	158.811	-1.8228	0.333713	-5.4622	4.7e-08	1.86e-06
ENSG00000105329	TGFB1	920.877	-2.45907	0.399271	-6.1589	7.33e-10	4.83e-08
ENSG00000120708	TGFBI	216.018	-1.59919	0.453745	-3.52442	0.000424406	0.00391693
ENSG00000069702	TGFBR3	106.038	-1.7111	0.571018	-2.99658	0.00273031	0.0171126
ENSG00000177683	THAP5	128.465	1.79722	0.355354	5.05754	4.25e-07	1.24e-05
ENSG00000196407	THEM5	476.344	1.10409	0.256045	4.31208	1.62e-05	0.000274186
ENSG00000130775	THEMIS2	610.04	-1.08013	0.310784	-3.4755	0.000509895	0.00453962
ENSG00000151090	THRB	1210.41	1.02217	0.163527	6.25076	4.08e-10	2.9e-08
ENSG00000066654	THUMPD1	410.217	1.07686	0.296607	3.6306	0.000282766	0.0028522
ENSG00000265354	TIMM23	107.092	-1.0182	0.380916	-2.67303	0.00751689	0.0374597
ENSG00000150779	TIMM8B	270.044	1.09784	0.22945	4.78465	1.71e-06	4.17e-05
ENSG00000149476	TKFC	127.666	-1.3689	0.358033	-3.8234	0.000131625	0.00154038
ENSG00000198586	TLK1	12807.6	2.36421	0.231541	10.2108	1.77e-24	2.91e-21
ENSG00000064115	TM7SF3	265.644	-1.50586	0.328077	-4.58995	4.43e-06	9.16e-05
ENSG00000141524	TMC6	240.344	-1.36972	0.456332	-3.00158	0.00268581	0.0168937
ENSG00000167895	TMC8	227.535	-2.05778	0.458749	-4.48563	7.27e-06	0.000140317
ENSG00000150403	TMCO3	152.873	-1.57901	0.307678	-5.13203	2.87e-07	8.88e-06
ENSG00000110108	TMEM109	267.609	-1.28801	0.374617	-3.43821	0.000585564	0.00508476
ENSG00000135956	TMEM127	193.391	-1.11698	0.342679	-3.25954	0.00111592	0.0084757
ENSG00000168936	TMEM129	130.8	-1.63769	0.448228	-3.6537	0.000258492	0.00265505
ENSG00000170006	TMEM154	299.67	1.03552	0.380202	2.7236	0.00645747	0.0331932
ENSG00000249992	TMEM158	559.822	-1.32556	0.469811	-2.82147	0.00478039	0.0264516
ENSG00000130748	TMEM160	115.821	-1.64354	0.563023	-2.91913	0.00351007	0.0208178
ENSG00000134851	TMEM165	128.299	-1.00566	0.332603	-3.02362	0.00249774	0.01595
ENSG00000127419	TMEM175	111.723	-1.59574	0.428467	-3.72431	0.000195847	0.00212256
ENSG00000163444	TMEM183A	117.914	-1.17317	0.279239	-4.20131	2.65e-05	0.000409295
ENSG00000240849	TMEM189	608.339	-1.23589	0.267558	-4.61915	3.85e-06	8.13e-05
ENSG00000106771	TMEM245	101.05	1.76836	0.41504	4.26071	2.04e-05	0.0003301
ENSG00000106609	TMEM248	465.88	-1.38324	0.248075	-5.57588	2.46e-08	1.05e-06
ENSG00000112697	TMEM30A	183.536	-1.16343	0.409981	-2.83778	0.00454287	0.0254238
ENSG00000109133	TMEM33	133.85	1.9393	0.407604	4.75781	1.96e-06	4.63e-05
ENSG00000116209	TMEM59	908.307	1.08842	0.228726	4.75862	1.95e-06	4.62e-05
ENSG00000135211	TMEM60	141.219	1.03382	0.259946	3.97708	6.98e-05	0.000914498
ENSG00000196187	TMEM63A	372.982	-1.04037	0.337509	-3.08249	0.00205273	0.0137471
ENSG00000165071	TMEM71	228.378	1.12453	0.265043	4.24283	2.21e-05	0.000352885
ENSG00000187653	TMSB4XP8	80809.7	1.06611	0.171718	6.20849	5.35e-10	3.65e-08
ENSG00000164897	TMUB1	133.043	-1.99851	0.413737	-4.8304	1.36e-06	3.45e-05
ENSG00000118503	TNFAIP3	492.614	-1.61565	0.450141	-3.5892	0.000331695	0.00322328
ENSG00000185361	TNFAIP8L1	215.161	-1.42082	0.329444	-4.31278	1.61e-05	0.00027355
ENSG00000028137	TNFRSF1B	908.1	-2.0565	0.379003	-5.42607	5.76e-08	2.24e-06
ENSG00000145901	TNIP1	273.048	-1.93924	0.325589	-5.95609	2.58e-09	1.47e-07
ENSG00000168884	TNIP2	110.552	-1.50782	0.352959	-4.27195	1.94e-05	0.000317023
ENSG00000101470	TNNC2	1262.54	1.04735	0.212857	4.92042	8.64e-07	2.31e-05
ENSG00000064419	TNPO3	113.94	-1.32209	0.517511	-2.55471	0.0106277	0.0487222
ENSG00000100354	TNRC6B	279.423	1.32136	0.326277	4.04982	5.13e-05	0.000705143
ENSG00000141232	TOB1	346.318	1.37664	0.446016	3.08653	0.00202506	0.0136082
ENSG00000100284	TOM1	144.99	-1.36785	0.422571	-3.23697	0.00120807	0.00903515
ENSG00000175662	TOM1L2	182.667	-1.24316	0.366957	-3.38777	0.000704644	0.0059245
ENSG00000100216	TOMM22	147.111	-1.34523	0.310808	-4.32819	1.5e-05	0.000257769
ENSG00000198900	TOP1	187.545	1.00429	0.196692	5.10591	3.29e-07	9.95e-06
ENSG00000169905	TOR1AIP2	154.628	1.19671	0.289914	4.12783	3.66e-05	0.000535786
ENSG00000164938	TP53INP1	111.714	-1.17271	0.365128	-3.21177	0.00131919	0.00968999
ENSG00000186815	TPCN1	114.583	-1.7424	0.483155	-3.60629	0.000310605	0.00306996
ENSG00000217027	TPT1P4	155.083	1.18834	0.237184	5.01019	5.44e-07	1.54e-05
ENSG00000164548	TRA2A	345.77	1.35629	0.271387	4.99762	5.8e-07	1.62e-05
ENSG00000170638	TRABD	144.618	-2.0005	0.509901	-3.9233	8.73e-05	0.00110794
ENSG00000131653	TRAF7	129.833	-1.40064	0.35705	-3.9228	8.75e-05	0.00110831
ENSG00000167632	TRAPPC9	562.601	-1.66441	0.33744	-4.93246	8.12e-07	2.19e-05
ENSG00000124731	TREM1	578.058	1.10284	0.357045	3.08879	0.00200975	0.0135331
ENSG00000281103	TRG-AS1	158.292	1.66165	0.31109	5.3414	9.22e-08	3.33e-06
ENSG00000204977	TRIM13	236.644	1.32744	0.244012	5.44008	5.33e-08	2.08e-06
ENSG00000169871	TRIM56	106.333	1.11956	0.416053	2.69089	0.0071261	0.0359858
ENSG00000162722	TRIM58	5094.01	-1.59012	0.158239	-10.0489	9.29e-24	1.3e-20
ENSG00000171206	TRIM8	196.207	-1.6852	0.332429	-5.06936	3.99e-07	1.17e-05
ENSG00000123144	TRIR	671.176	-1.03124	0.222269	-4.63959	3.49e-06	7.48e-05
ENSG00000072756	TRNT1	142.996	1.22427	0.299887	4.08243	4.46e-05	0.00063001
ENSG00000100991	TRPC4AP	184.598	-2.33554	0.43435	-5.37708	7.57e-08	2.81e-06
ENSG00000166925	TSC22D4	435.71	-2.4908	0.348405	-7.14915	8.73e-13	1.26e-10
ENSG00000170892	TSEN34	128.532	-1.52033	0.505955	-3.00487	0.00265692	0.0167595
ENSG00000182173	TSEN54	118.952	-1.32931	0.42105	-3.15712	0.00159334	0.011278
ENSG00000100300	TSPO	676.547	-1.31513	0.343071	-3.83339	0.000126389	0.00149334
ENSG00000265148	TSPOAP1-AS1	304.142	-1.52841	0.243624	-6.27363	3.53e-10	2.53e-08
ENSG00000189241	TSPYL1	718.922	2.28082	0.314841	7.24435	4.35e-13	6.78e-11
ENSG00000187189	TSPYL4	102.591	-1.58835	0.586169	-2.70971	0.00673424	0.0343781
ENSG00000184281	TSSC4	136.11	-1.5479	0.405666	-3.81569	0.000135804	0.00158175
ENSG00000075234	TTC38	116.394	-1.44019	0.430635	-3.34434	0.000824795	0.00667205
ENSG00000188229	TUBB4B	2866.83	-1.00069	0.225339	-4.44081	8.96e-06	0.000167072
ENSG00000178952	TUFM	201.582	-1.20356	0.364471	-3.30222	0.00095922	0.00754512
ENSG00000253352	TUG1	159.566	1.79792	0.334058	5.38205	7.36e-08	2.75e-06
ENSG00000117862	TXNDC12	235.261	1.32222	0.343518	3.84906	0.00011857	0.00141973
ENSG00000141759	TXNL4A	294.476	-1.10362	0.271847	-4.05971	4.91e-05	0.00068277
ENSG00000105397	TYK2	168.651	-1.8521	0.459925	-4.02697	5.65e-05	0.000764746
ENSG00000025708	TYMP	624.961	-2.16084	0.405958	-5.32283	1.02e-07	3.64e-06
ENSG00000137831	UACA	115.641	1.73346	0.405149	4.27857	1.88e-05	0.000310056
ENSG00000137073	UBAP2	114.922	1.29795	0.393125	3.30162	0.000961271	0.00755196
ENSG00000119048	UBE2B	731.195	1.95319	0.233845	8.35249	6.68e-17	2.57e-14
ENSG00000072401	UBE2D1	125.439	-1.36808	0.49853	-2.74423	0.00606524	0.0317718
ENSG00000131508	UBE2D2	422.253	-1.43449	0.226437	-6.33506	2.37e-10	1.78e-08
ENSG00000170035	UBE2E3	2153.06	-1.0238	0.151139	-6.77393	1.25e-11	1.32e-09
ENSG00000186591	UBE2H	756.166	1.34662	0.267028	5.04297	4.58e-07	1.32e-05
ENSG00000198833	UBE2J1	1348.2	-1.45295	0.206534	-7.03494	1.99e-12	2.61e-10
ENSG00000160714	UBE2Q1	114.325	1.61519	0.296286	5.45146	5e-08	1.97e-06
ENSG00000107341	UBE2R2	226.137	1.01026	0.285161	3.54278	0.000395931	0.00370459
ENSG00000102178	UBL4A	3773.04	-1.01647	0.187067	-5.43372	5.52e-08	2.16e-06
ENSG00000130717	UCK1	100.418	-1.51776	0.416357	-3.64534	0.000267039	0.00272574
ENSG00000140474	ULK3	141.004	-2.06743	0.477015	-4.33411	1.46e-05	0.000252471
ENSG00000109103	UNC119	160.882	-2.07943	0.407905	-5.09784	3.44e-07	1.03e-05
ENSG00000092929	UNC13D	1547.78	-1.6094	0.323411	-4.97633	6.48e-07	1.78e-05
ENSG00000110057	UNC93B1	137.952	-3.06377	0.628697	-4.8732	1.1e-06	2.87e-05
ENSG00000132478	UNK	297.985	1.05771	0.288243	3.66951	0.000243015	0.00251846
ENSG00000184076	UQCR10	969.764	1.08565	0.181057	5.99621	2.02e-09	1.18e-07
ENSG00000233954	UQCRHL	1062.79	1.07038	0.156762	6.82809	8.61e-12	9.5e-10
ENSG00000103005	USB1	209.525	-1.16654	0.351502	-3.31873	0.000904282	0.00721407
ENSG00000105698	USF2	556.761	1.22044	0.232107	5.25809	1.46e-07	4.91e-06
ENSG00000176542	USF3	152.709	1.03451	0.366627	2.82169	0.00477715	0.0264412
ENSG00000162607	USP1	128.775	1.00659	0.350452	2.87227	0.00407537	0.0234692
ENSG00000220205	VAMP2	228.243	-1.08089	0.264991	-4.07895	4.52e-05	0.000638118
ENSG00000125753	VASP	463.301	-1.60917	0.288567	-5.57644	2.45e-08	1.05e-06
ENSG00000197415	VEPH1	1173.89	1.25159	0.243708	5.13561	2.81e-07	8.74e-06
ENSG00000136451	VEZF1	244.941	-1.19592	0.308568	-3.87571	0.000106316	0.00130212
ENSG00000229124	VIM-AS1	3640.04	1.46158	0.20995	6.96156	3.37e-12	4.16e-10
ENSG00000196715	VKORC1L1	250.93	1.31647	0.285397	4.61275	3.97e-06	8.32e-05
ENSG00000062716	VMP1	675.346	1.28026	0.273301	4.68444	2.81e-06	6.31e-05
ENSG00000197969	VPS13A	117.122	1.06847	0.31829	3.35689	0.000788233	0.00645064
ENSG00000151502	VPS26B	339.994	-1.3515	0.278201	-4.85801	1.19e-06	3.07e-05
ENSG00000139722	VPS37B	305.275	-1.60583	0.298455	-5.3805	7.43e-08	2.76e-06
ENSG00000149823	VPS51	109.266	-2.21479	0.505498	-4.38141	1.18e-05	0.000210447
ENSG00000019102	VSIG2	800.184	1.08369	0.17282	6.27062	3.6e-10	2.57e-08
ENSG00000102763	VWA8	744.586	1.19335	0.233458	5.11162	3.19e-07	9.72e-06
ENSG00000140105	WARS	975.099	-1.56013	0.309575	-5.0396	4.67e-07	1.34e-05
ENSG00000166272	WBP1L	267.07	1.41907	0.299755	4.7341	2.2e-06	5.14e-05
ENSG00000132471	WBP2	8177.6	-1.4189	0.237658	-5.97036	2.37e-09	1.36e-07
ENSG00000124535	WRNIP1	808.354	-1.03746	0.267251	-3.88197	0.000103612	0.00127561
ENSG00000176871	WSB2	170.884	1.32875	0.220325	6.03085	1.63e-09	9.8e-08
ENSG00000123124	WWP1	195.368	1.04332	0.353561	2.95088	0.00316874	0.0192406
ENSG00000100219	XBP1	324.52	-2.22364	0.456371	-4.87244	1.1e-06	2.87e-05
ENSG00000015153	YAF2	177.743	1.17463	0.282109	4.16374	3.13e-05	0.000469231
ENSG00000065978	YBX1	820.052	1.13038	0.171797	6.57975	4.71e-11	4.21e-09
ENSG00000060138	YBX3	1696.12	-1.48656	0.333151	-4.46211	8.12e-06	0.000153477
ENSG00000145817	YIPF5	102.7	1.34595	0.346131	3.88854	0.000100849	0.00124942
ENSG00000181704	YIPF6	523.007	1.17904	0.217477	5.42143	5.91e-08	2.29e-06
ENSG00000185728	YTHDF3	194.94	-1.41058	0.414022	-3.40701	0.000656792	0.00559883
ENSG00000128245	YWHAH	9252.9	-1.22051	0.216237	-5.64432	1.66e-08	7.46e-07
ENSG00000225528	Z82206.1	978.97	1.54344	0.225146	6.85528	7.12e-12	7.95e-10
ENSG00000115085	ZAP70	442.072	-1.93377	0.469396	-4.1197	3.79e-05	0.000550562
ENSG00000176261	ZBTB8OS	185.997	1.01372	0.248948	4.07201	4.66e-05	0.000653218
ENSG00000123200	ZC3H13	153.351	1.13543	0.367569	3.08902	0.00200821	0.0135316
ENSG00000146858	ZC3HAV1L	225.507	-1.19932	0.249842	-4.80032	1.58e-06	3.91e-05
ENSG00000160446	ZDHHC12	176.178	-1.04237	0.349259	-2.98452	0.00284022	0.0176327
ENSG00000104219	ZDHHC2	150.492	1.52124	0.286355	5.31242	1.08e-07	3.82e-06
ENSG00000163812	ZDHHC3	183.104	-1.40621	0.295476	-4.75913	1.94e-06	4.62e-05
ENSG00000153786	ZDHHC7	190.51	-1.5578	0.348868	-4.4653	8e-06	0.000151352
ENSG00000160445	ZER1	359.548	-2.159	0.347387	-6.21497	5.13e-10	3.52e-08
ENSG00000156639	ZFAND3	458.584	-2.08351	0.274047	-7.60276	2.9e-14	5.87e-12
ENSG00000107372	ZFAND5	280.969	-1.17957	0.313732	-3.75979	0.000170056	0.00188675
ENSG00000128016	ZFP36	1907.23	-1.6648	0.370837	-4.48931	7.15e-06	0.000138459
ENSG00000152518	ZFP36L2	1297.76	-2.2884	0.38043	-6.0153	1.8e-09	1.07e-07
ENSG00000161642	ZNF385A	145.29	-1.49919	0.425024	-3.52732	0.000419797	0.00388169
ENSG00000151789	ZNF385D	646.758	1.58594	0.220369	7.19672	6.17e-13	9.25e-11
ENSG00000171443	ZNF524	104.208	-1.73124	0.388283	-4.4587	8.25e-06	0.000155494
ENSG00000233527	ZNF529-AS1	222.454	1.09576	0.222527	4.92419	8.47e-07	2.27e-05
ENSG00000213015	ZNF580	134.618	-2.64834	0.404569	-6.54607	5.91e-11	5.05e-09
ENSG00000171161	ZNF672	307.183	-1.16816	0.289187	-4.03945	5.36e-05	0.000731554
ENSG00000229809	ZNF688	112.57	-1.90254	0.50933	-3.73537	0.000187441	0.00204499
ENSG00000159840	ZYX	7147.91	-2.46661	0.269184	-9.1633	5.03e-20	3e-17
