# Supplementary material for: Diagnosis of thyroid neoplasm using support vector machine algorithms based on platelet RNA-seq
Source: Endocrine. 2020 Nov 12;72(3):758–83. doi: 10.1007/s12020-020-02523-x (PMC8159845; doi:10.1007/s12020-020-02523-x)
Supplement: Supplementary file 8 — Supplementary Table S6 [file 12020_2020_2523_MOESM8_ESM.xlsx]

## Sheet: Sheet1
Table S6. Three class-specific gene lists
107 elements included exclusively in "TA":
ENSG00000237473	AC068759.1
ENSG00000230773	AC092650.1
ENSG00000234287	AC099560.2
ENSG00000238000	AC116347.1
ENSG00000110711	AIP
ENSG00000272288	AL451165.2
ENSG00000132965	ALOX5AP
ENSG00000164512	ANKRD55
ENSG00000166747	AP1G1
ENSG00000142192	APP
ENSG00000165527	ARF6
ENSG00000145782	ATG12
ENSG00000138085	ATRAID
ENSG00000090013	BLVRB
ENSG00000143110	C1orf162
ENSG00000151893	CACUL1
ENSG00000164047	CAMP
ENSG00000042493	CAPG
ENSG00000079691	CARMIL1
ENSG00000160050	CCDC28B
ENSG00000145996	CDKAL1
ENSG00000130724	CHMP2A
ENSG00000166523	CLEC4E
ENSG00000183978	COA3
ENSG00000168090	COPS6
ENSG00000214078	CPNE1
ENSG00000110090	CPT1A
ENSG00000103196	CRISPLD2
ENSG00000119004	CYP20A1
ENSG00000120306	CYSTM1
ENSG00000137100	DCTN3
ENSG00000239839	DEFA3
ENSG00000126698	DNAJC8
ENSG00000158716	DUSP23
ENSG00000129518	EAPP
ENSG00000147155	EBP
ENSG00000129521	EGLN3
ENSG00000231684	EIF1P3
ENSG00000164181	ELOVL7
ENSG00000173221	GLRX
ENSG00000130755	GMFG
ENSG00000065135	GNAI3
ENSG00000277075	HIST1H2AE
ENSG00000158373	HIST1H2BD
ENSG00000104824	HNRNPL
ENSG00000126709	IFI6
ENSG00000071243	ING3
ENSG00000102786	INTS6
ENSG00000187608	ISG15
ENSG00000078747	ITCH
ENSG00000135709	KIAA0513
ENSG00000116586	LAMTOR2
ENSG00000188186	LAMTOR4
ENSG00000148346	LCN2
ENSG00000169223	LMAN2
ENSG00000181817	LSM10
ENSG00000130332	LSM7
ENSG00000204482	LST1
ENSG00000154589	LY96
ENSG00000110077	MS4A6A
ENSG00000198736	MSRB1
ENSG00000122033	MTIF3
ENSG00000210112	MT-TM
ENSG00000119421	NDUFA8
ENSG00000109390	NDUFC1
ENSG00000164258	NDUFS4
ENSG00000182117	NOP10
ENSG00000142546	NOSIP
ENSG00000132823	OSER1
ENSG00000165650	PDZD8
ENSG00000054148	PHPT1
ENSG00000085514	PILRA
ENSG00000102096	PIM2
ENSG00000132963	POMP
ENSG00000127125	PPCS
ENSG00000213889	PPM1N
ENSG00000221823	PPP3R1
ENSG00000277791	PSMB3
ENSG00000142507	PSMB6
ENSG00000240065	PSMB9
ENSG00000108671	PSMD11
ENSG00000100911	PSME2
ENSG00000240356	RPL23AP7
ENSG00000165502	RPL36AL
ENSG00000225178	RPSAP58
ENSG00000163191	S100A11
ENSG00000163221	S100A12
ENSG00000197956	S100A6
ENSG00000143546	S100A8
ENSG00000163220	S100A9
ENSG00000268320	SCGB1C2
ENSG00000163156	SCNM1
ENSG00000127922	SEM1
ENSG00000235169	SMIM1
ENSG00000224397	SMIM25
ENSG00000228589	SPCS2P4
ENSG00000213523	SRA1
ENSG00000075142	SRI
ENSG00000170581	STAT2
ENSG00000120656	TAF12
ENSG00000196655	TRAPPC4
ENSG00000253409	TRBV7-4
ENSG00000104228	TRIM35
ENSG00000215845	TSTD1
ENSG00000129235	TXNDC17
ENSG00000104343	UBE2W
ENSG00000182484	WASH6P
206 elements included exclusively in "PTC":
ENSG00000158122	AAED1
ENSG00000177406	AC021054.1
ENSG00000234231	AC093616.1
ENSG00000268027	AC243960.1
ENSG00000196839	ADA
ENSG00000135074	ADAM19
ENSG00000197894	ADH5
ENSG00000139154	AEBP2
ENSG00000119844	AFTPH
ENSG00000101745	ANKRD12
ENSG00000135046	ANXA1
ENSG00000242802	AP5Z1
ENSG00000221963	APOL6
ENSG00000075884	ARHGAP15
ENSG00000032219	ARID4A
ENSG00000150347	ARID5B
ENSG00000118217	ATF6
ENSG00000149311	ATM
ENSG00000147416	ATP6V1B2
ENSG00000156735	BAG4
ENSG00000119866	BCL11A
ENSG00000038219	BOD1L1
ENSG00000165288	BRWD3
ENSG00000185905	C16orf54
ENSG00000116161	CACYBP
ENSG00000137752	CASP1
ENSG00000112237	CCNC
ENSG00000126353	CCR7
ENSG00000116824	CD2
ENSG00000160654	CD3G
ENSG00000143119	CD53
ENSG00000096401	CDC5L
ENSG00000083937	CHMP2B
ENSG00000145354	CISD2
ENSG00000110852	CLEC2B
ENSG00000104853	CLPTM1
ENSG00000155508	CNOT8
ENSG00000119397	CNTRL
ENSG00000145781	COMMD10
ENSG00000115520	COQ10B
ENSG00000103381	CPPED1
ENSG00000146592	CREB5
ENSG00000070770	CSNK2A2
ENSG00000163131	CTSS
ENSG00000163735	CXCL5
ENSG00000079785	DDX1
ENSG00000100201	DDX17
ENSG00000184014	DENND5A
ENSG00000067248	DHX29
ENSG00000093144	ECHDC1
ENSG00000134109	EDEM1
ENSG00000233476	EEF1A1P6
ENSG00000167658	EEF2
ENSG00000107581	EIF3A
ENSG00000104408	EIF3E
ENSG00000158417	EIF5B
ENSG00000166947	EPB42
ENSG00000136628	EPRS
ENSG00000087502	ERGIC2
ENSG00000100632	ERH
ENSG00000120699	EXOSC8
ENSG00000135842	FAM129A
ENSG00000165669	FAM204A
ENSG00000116199	FAM20B
ENSG00000132185	FCRLA
ENSG00000126262	FFAR2
ENSG00000219507	FTH1P8
ENSG00000117228	GBP1
ENSG00000115271	GCA
ENSG00000139278	GLIPR1
ENSG00000173230	GOLGB1
ENSG00000062194	GPBP1
ENSG00000145649	GZMA
ENSG00000112406	HECA
ENSG00000064393	HIPK2
ENSG00000198830	HMGN2
ENSG00000230330	HMGN2P3
ENSG00000224578	HNRNPA1P48
ENSG00000169045	HNRNPH1
ENSG00000126945	HNRNPH2
ENSG00000198189	HSD17B11
ENSG00000170606	HSPA4
ENSG00000197386	HTT
ENSG00000122986	HVCN1
ENSG00000211598	IGKV4-1
ENSG00000211677	IGLC2
ENSG00000211651	IGLV1-44
ENSG00000211648	IGLV1-47
ENSG00000160712	IL6R
ENSG00000168685	IL7R
ENSG00000123104	ITPR2
ENSG00000160593	JAML
ENSG00000132465	JCHAIN
ENSG00000161677	JOSD2
ENSG00000114166	KAT2B
ENSG00000118263	KLF7
ENSG00000165516	KLHDC2
ENSG00000118058	KMT2A
ENSG00000086730	LAT2
ENSG00000163956	LRPAP1
ENSG00000111144	LTA4H
ENSG00000108848	LUC7L3
ENSG00000102158	MAGT1
ENSG00000251562	MALAT1
ENSG00000104814	MAP4K1
ENSG00000277443	MARCKS
ENSG00000198625	MDM4
ENSG00000108510	MED13
ENSG00000118579	MED28
ENSG00000125871	MGME1
ENSG00000154305	MIA3
ENSG00000129534	MIS18BP1
ENSG00000123562	MORF4L2
ENSG00000160588	MPZL3
ENSG00000179010	MRFAP1
ENSG00000178988	MRFAP1L1
ENSG00000188895	MSL1
ENSG00000198886	MT-ND4
ENSG00000198786	MT-ND5
ENSG00000198695	MT-ND6
ENSG00000269028	MTRNR2L12
ENSG00000183486	MX2
ENSG00000136997	MYC
ENSG00000132780	NASP
ENSG00000061676	NCKAP1
ENSG00000114904	NEK4
ENSG00000151092	NGLY1
ENSG00000087095	NLK
ENSG00000249353	NPM1P27
ENSG00000134986	NREP
ENSG00000117697	NSL1
ENSG00000046651	OFD1
ENSG00000156973	PDE6D
ENSG00000233328	PFN1P1
ENSG00000164219	PGGT1B
ENSG00000112511	PHF1
ENSG00000025293	PHF20
ENSG00000073921	PICALM
ENSG00000188313	PLSCR1
ENSG00000198753	PLXNB3
ENSG00000163590	PPM1L
ENSG00000204569	PPP1R10
ENSG00000058272	PPP1R12A
ENSG00000131238	PPT1
ENSG00000141127	PRPSAP2
ENSG00000023287	RB1CC1
ENSG00000119707	RBM25
ENSG00000004534	RBM6
ENSG00000168421	RHOH
ENSG00000117748	RPA2
ENSG00000117133	RPF1
ENSG00000235552	RPL6P27
ENSG00000214485	RPL7P1
ENSG00000137970	RPL7P9
ENSG00000234797	RPS3AP6
ENSG00000205413	SAMD9
ENSG00000177409	SAMD9L
ENSG00000139697	SBNO1
ENSG00000114650	SCAP
ENSG00000153130	SCOC
ENSG00000143252	SDHC
ENSG00000204370	SDHD
ENSG00000008952	SEC62
ENSG00000143416	SELENBP1
ENSG00000113811	SELENOK
ENSG00000164300	SERINC5
ENSG00000106366	SERPINE1
ENSG00000183431	SF3A3
ENSG00000181523	SGSH
ENSG00000027869	SH2D2A
ENSG00000167703	SLC43A2
ENSG00000235453	SMIM27
ENSG00000128739	SNRPN
ENSG00000205302	SNX2
ENSG00000143376	SNX27
ENSG00000137642	SORL1
ENSG00000129128	SPCS3
ENSG00000081320	STK17B
ENSG00000165416	SUGT1
ENSG00000117614	SYF2
ENSG00000165632	TAF3
ENSG00000119139	TJP2
ENSG00000140332	TLE3
ENSG00000143183	TMCO1
ENSG00000144747	TMF1
ENSG00000136827	TOR1A
ENSG00000047410	TPR
ENSG00000277734	TRAC
ENSG00000112343	TRIM38
ENSG00000100815	TRIP11
ENSG00000113312	TTC1
ENSG00000168234	TTC39C
ENSG00000167552	TUBA1A
ENSG00000153066	TXNDC11
ENSG00000103404	USP31
ENSG00000170242	USP47
ENSG00000138592	USP8
ENSG00000108828	VAT1
ENSG00000112303	VNN2
ENSG00000122958	VPS26A
ENSG00000009844	VTA1
ENSG00000163092	XIRP2
ENSG00000143324	XPR1
ENSG00000015532	XYLT2
ENSG00000105939	ZC3HAV1
ENSG00000165512	ZNF22
536 elements included exclusively in "MPTC":
ENSG00000099785	RNF172
ENSG00000181409	AATK
ENSG00000183044	ABAT
ENSG00000129968	ABHD17A
ENSG00000100439	ABHD4
ENSG00000108798	ABI3
ENSG00000248242	AC004053.1
ENSG00000257261	AC008014.1					+
ENSG00000272369	AC008035.1
ENSG00000270820	AC016727.1
ENSG00000238201	AC114752.2
ENSG00000060971	ACAA1
ENSG00000072818	ACAP1
ENSG00000102977	ACD
ENSG00000154930	ACSS1
ENSG00000131069	ACSS2
ENSG00000072110	ACTN1
ENSG00000093072	ADA2
ENSG00000151651	ADAM8
ENSG00000160710	ADAR
ENSG00000205336	ADGRG1
ENSG00000124942	AHNAK
ENSG00000135334	AKIRIN2
ENSG00000227355	AL359644.1
ENSG00000213569	AL390039.1
ENSG00000225936	AL731557.1
ENSG00000111275	ALDH2
ENSG00000012779	ALOX5
ENSG00000154188	ANGPT1
ENSG00000189045	ANKDD1B
ENSG00000176915	ANKLE2
ENSG00000138772	ANXA3
ENSG00000254786	AP001636.1
ENSG00000266401	AP002478.1
ENSG00000072958	AP1M1
ENSG00000164062	APEH
ENSG00000198931	APRT
ENSG00000021776	AQR
ENSG00000078061	ARAF
ENSG00000186635	ARAP1
ENSG00000159314	ARHGAP27
ENSG00000185305	ARL15
ENSG00000171681	ATF7IP
ENSG00000175224	ATG13
ENSG00000168010	ATG16L2
ENSG00000168397	ATG4B
ENSG00000163399	ATP1A1
ENSG00000099624	ATP5D
ENSG00000033627	ATP6V0A1
ENSG00000002330	BAD
ENSG00000204463	BAG6
ENSG00000030110	BAK1
ENSG00000153064	BANK1
ENSG00000076108	BAZ2A
ENSG00000171552	BCL2L1
ENSG00000177324	BEND2
ENSG00000134107	BHLHE40
ENSG00000136717	BIN1
ENSG00000196544	BORCS6
ENSG00000172270	BSG
ENSG00000186470	BTN3A2
ENSG00000167173	C15orf39
ENSG00000178927	C17orf62
ENSG00000119559	C19orf25
ENSG00000101220	C20orf27
ENSG00000168887	C2orf68
ENSG00000164096	C4orf3
ENSG00000082213	C5orf22
ENSG00000179218	CALR
ENSG00000162909	CAPN2
ENSG00000108349	CASC3
ENSG00000138794	CASP6
ENSG00000223745	CCDC18-AS1
ENSG00000112576	CCND3
ENSG00000221978	CCNL2
ENSG00000108100	CCNY
ENSG00000228409	CCT6P1
ENSG00000012124	CD22
ENSG00000198821	CD247
ENSG00000186407	CD300E
ENSG00000135218	CD36
ENSG00000198851	CD3E
ENSG00000010610	CD4
ENSG00000013725	CD6
ENSG00000105401	CDC37
ENSG00000089486	CDIP1
ENSG00000105810	CDK6
ENSG00000124762	CDKN1A
ENSG00000153046	CDYL
ENSG00000172216	CEBPB
ENSG00000221869	CEBPD
ENSG00000149187	CELF1
ENSG00000177200	CHD9
ENSG00000131165	CHMP1A
ENSG00000136213	CHST12
ENSG00000144021	CIAO1
ENSG00000099622	CIRBP
ENSG00000165682	CLEC1B
ENSG00000169583	CLIC3
ENSG00000153551	CMTM7
ENSG00000130176	CNN1
ENSG00000064666	CNN2
ENSG00000115649	CNPPD1
ENSG00000093010	COMT
ENSG00000181789	COPG1
ENSG00000172725	CORO1B
ENSG00000160111	CPAMD8
ENSG00000113742	CPEB4
ENSG00000124772	CPNE5
ENSG00000111605	CPSF6
ENSG00000113851	CRBN
ENSG00000170275	CRTAP
ENSG00000103316	CRYM
ENSG00000182578	CSF1R
ENSG00000169826	CSGALNACT2
ENSG00000141551	CSNK1D
ENSG00000151292	CSNK1G3
ENSG00000144655	CSRNP1
ENSG00000160213	CSTB
ENSG00000164733	CTSB
ENSG00000103811	CTSH
ENSG00000161921	CXCL16
ENSG00000169429	CXCL8
ENSG00000162144	CYB561A3
ENSG00000055163	CYFIP2
ENSG00000108669	CYTH1
ENSG00000100592	DAAM1
ENSG00000156136	DCK
ENSG00000129187	DCTD
ENSG00000213722	DDAH2
ENSG00000167986	DDB1
ENSG00000244038	DDOST
ENSG00000123136	DDX39A
ENSG00000160570	DEDD2
ENSG00000205744	DENND1C
ENSG00000070413	DGCR2
ENSG00000080845	DLGAP4
ENSG00000135164	DMTF1
ENSG00000158856	DMTN
ENSG00000134516	DOCK2
ENSG00000146094	DOK3
ENSG00000142002	DPP9
ENSG00000175550	DRAP1
ENSG00000120129	DUSP1
ENSG00000276023	DUSP14
ENSG00000141627	DYM
ENSG00000110047	EHD1
ENSG00000024422	EHD2
ENSG00000120690	ELF1
ENSG00000163832	ELP6
ENSG00000139641	ESYT1
ENSG00000182473	EXOC7
ENSG00000188938	FAM120AOS
ENSG00000237765	FAM200B
ENSG00000071889	FAM3A
ENSG00000153347	FAM81B
ENSG00000085265	FCN1
ENSG00000182511	FES
ENSG00000000938	FGR
ENSG00000160688	FLAD1
ENSG00000177731	FLII
ENSG00000196924	FLNA
ENSG00000132589	FLOT2
ENSG00000170345	FOS
ENSG00000172159	FRMD3
ENSG00000114541	FRMD4B
ENSG00000104064	GABPB1
ENSG00000130005	GAMT
ENSG00000203879	GDI1
ENSG00000100083	GGA1
ENSG00000204136	GGTA1P
ENSG00000255189	GLYATL1P1
ENSG00000254717	GLYATL1P2
ENSG00000078369	GNB1
ENSG00000204590	GNL1
ENSG00000169704	GP9
ENSG00000186566	GPATCH8
ENSG00000169727	GPS1
ENSG00000089351	GRAMD1A
ENSG00000115290	GRB14
ENSG00000134317	GRHL1
ENSG00000030582	GRN
ENSG00000104518	GSDMD
ENSG00000100983	GSS
ENSG00000223622	GSTA6P
ENSG00000134202	GSTM3
ENSG00000077235	GTF3C1
ENSG00000155115	GTF3C6
ENSG00000169919	GUSB
ENSG00000189060	H1F0
ENSG00000113648	H2AFY
ENSG00000172534	HCFC1
ENSG00000171720	HDAC3
ENSG00000113924	HGD
ENSG00000185359	HGS
ENSG00000152804	HHEX
ENSG00000180573	HIST1H2AC
ENSG00000180596	HIST1H2BC
ENSG00000101294	HM13
ENSG00000064961	HMG20B
ENSG00000189403	HMGB1
ENSG00000132967	HMGB1P5
ENSG00000259781	HMGB1P6
ENSG00000205581	HMGN1
ENSG00000127483	HP1BP3
ENSG00000127252	HRASLS
ENSG00000196684	HSH2D
ENSG00000113013	HSPA9
ENSG00000182054	IDH2
ENSG00000115457	IGFBP2
ENSG00000211895	IGHA1
ENSG00000211893	IGHG2
ENSG00000211897	IGHG3
ENSG00000110324	IL10RA
ENSG00000177663	IL17RA
ENSG00000125538	IL1B
ENSG00000136689	IL1RN
ENSG00000104998	IL27RA
ENSG00000129351	ILF3
ENSG00000168918	INPP5D
ENSG00000127054	INTS11
ENSG00000086200	IPO11
ENSG00000144711	IQSEC1
ENSG00000136003	ISCU
ENSG00000160255	ITGB2
ENSG00000078596	ITM2A
ENSG00000065427	KARS
ENSG00000069424	KCNAB2
ENSG00000175538	KCNE3
ENSG00000155729	KCTD18
ENSG00000105438	KDELR1
ENSG00000155090	KLF10
ENSG00000109787	KLF3
ENSG00000124702	KLHDC3
ENSG00000185909	KLHDC8B
ENSG00000002834	LASP1
ENSG00000133317	LGALS12
ENSG00000131981	LGALS3
ENSG00000168961	LGALS9
ENSG00000104974	LILRA1
ENSG00000187116	LILRA5
ENSG00000104972	LILRB1
ENSG00000131042	LILRB2
ENSG00000136490	LIMD2
ENSG00000169756	LIMS1
ENSG00000237803	LINC00211
ENSG00000204054	LINC00963
ENSG00000261455	LINC01003
ENSG00000244041	LINC01011
ENSG00000160789	LMNA
ENSG00000184574	LPAR5
ENSG00000130592	LSP1
ENSG00000105699	LSR
ENSG00000227507	LTB
ENSG00000160932	LY6E
ENSG00000011009	LYPLA2
ENSG00000228063	LYPLAL1-AS1
ENSG00000126934	MAP2K2
ENSG00000034152	MAP2K3
ENSG00000047849	MAP4
ENSG00000168067	MAP4K2
ENSG00000119487	MAPKAP1
ENSG00000175130	MARCKSL1
ENSG00000168906	MAT2A
ENSG00000129933	MAU2
ENSG00000166508	MCM7
ENSG00000225663	MCRIP1
ENSG00000187778	MCRS1
ENSG00000169057	MECP2
ENSG00000175221	MED16
ENSG00000250878	METTL21EP
ENSG00000109736	MFSD10
ENSG00000131446	MGAT1
ENSG00000161013	MGAT4B
ENSG00000102858	MGRN1
ENSG00000116691	MIIP
ENSG00000196588	MKL1
ENSG00000110917	MLEC
ENSG00000089693	MLF2
ENSG00000119684	MLH3
ENSG00000213190	MLLT11
ENSG00000197629	MPEG1
ENSG00000128309	MPST
ENSG00000171100	MTM1
ENSG00000013364	MVP
ENSG00000157601	MX1
ENSG00000005810	MYCBP2
ENSG00000172936	MYD88
ENSG00000142347	MYO1F
ENSG00000139597	N4BP2L1
ENSG00000122390	NAA60
ENSG00000173559	NABP1
ENSG00000172890	NADSYN1
ENSG00000131401	NAPSB
ENSG00000158517	NCF1
ENSG00000166579	NDEL1
ENSG00000070614	NDST1
ENSG00000119638	NEK9
ENSG00000235568	NFAM1
ENSG00000072736	NFATC3
ENSG00000147862	NFIB
ENSG00000100906	NFKBIA
ENSG00000091592	NLRP1
ENSG00000103512	NOMO1
ENSG00000260032	NORAD
ENSG00000134250	NOTCH2
ENSG00000103148	NPRL3
ENSG00000122643	NT5C3A
ENSG00000205309	NT5M
ENSG00000104805	NUCB1
ENSG00000162231	NXF1
ENSG00000111335	OAS2
ENSG00000111331	OAS3
ENSG00000105953	OGDH
ENSG00000081087	OSTM1
ENSG00000182162	P2RY8
ENSG00000185624	P4HB
ENSG00000180370	PAK2
ENSG00000148362	PAXX
ENSG00000185630	PBX1
ENSG00000179715	PCED1B
ENSG00000160613	PCSK7
ENSG00000155660	PDIA4
ENSG00000143870	PDIA6
ENSG00000005882	PDK2
ENSG00000187800	PEAR1
ENSG00000124299	PEPD
ENSG00000215021	PHB2
ENSG00000143393	PI4KB
ENSG00000142892	PIGK
ENSG00000124155	PIGT
ENSG00000155629	PIK3AP1
ENSG00000137193	PIM1
ENSG00000127445	PIN1
ENSG00000067225	PKM
ENSG00000123143	PKN1
ENSG00000011422	PLAUR
ENSG00000137841	PLCB2
ENSG00000105223	PLD3
ENSG00000175895	PLEKHF2
ENSG00000104886	PLEKHJ1
ENSG00000241839	PLEKHO2
ENSG00000083444	PLOD1
ENSG00000196576	PLXNB2
ENSG00000176903	PNMA1
ENSG00000032444	PNPLA6
ENSG00000146278	PNRC1
ENSG00000004142	POLDIP2
ENSG00000047315	POLR2B
ENSG00000166794	PPIB
ENSG00000164088	PPM1M
ENSG00000186298	PPP1CC
ENSG00000087074	PPP1R15A
ENSG00000100239	PPP6R2
ENSG00000143294	PRCC
ENSG00000138073	PREB
ENSG00000180644	PRF1
ENSG00000027075	PRKCH
ENSG00000126457	PRMT1
ENSG00000171867	PRNP
ENSG00000120685	PROSER1
ENSG00000175166	PSMD2
ENSG00000125384	PTGER2
ENSG00000120899	PTK2B
ENSG00000197744	PTMAP2
ENSG00000184489	PTP4A3
ENSG00000089159	PXN
ENSG00000198218	QRICH1
ENSG00000104388	RAB2A
ENSG00000249936	RAC1P2
ENSG00000128340	RAC2
ENSG00000179262	RAD23A
ENSG00000160271	RALGDS
ENSG00000122679	RAMP3
ENSG00000266094	RASSF5
ENSG00000139687	RB1
ENSG00000122257	RBBP6
ENSG00000125826	RBCK1
ENSG00000103479	RBL2
ENSG00000239306	RBM14
ENSG00000153250	RBMS1
ENSG00000135870	RC3H1
ENSG00000056586	RC3H2
ENSG00000165476	REEP3
ENSG00000173039	RELA
ENSG00000143207	RFWD2
ENSG00000005486	RHBDD2
ENSG00000177105	RHOG
ENSG00000177963	RIC8A
ENSG00000167705	RILP
ENSG00000145916	RMND5B
ENSG00000274012	RN7SL2
ENSG00000022840	RNF10
ENSG00000170881	RNF139
ENSG00000034677	RNF19A
ENSG00000103549	RNF40
ENSG00000023191	RNH1
ENSG00000205937	RNPS1
ENSG00000134318	ROCK2
ENSG00000067836	ROGDI
ENSG00000132383	RPA1
ENSG00000139239	RPL14P1
ENSG00000175634	RPS6KB2
ENSG00000126458	RRAS
ENSG00000145016	RUBCN
ENSG00000198626	RYR2
ENSG00000197747	S100A10
ENSG00000170989	S1PR1
ENSG00000180739	S1PR5
ENSG00000101347	SAMHD1
ENSG00000122122	SASH3
ENSG00000171222	SCAND1
ENSG00000184178	SCFD2
ENSG00000142186	SCYL1
ENSG00000157020	SEC13
ENSG00000110876	SELPLG
ENSG00000184640	SEPT9
ENSG00000163536	SERPINI1
ENSG00000107819	SFXN3
ENSG00000104969	SGTA
ENSG00000087266	SH3BP2
ENSG00000160691	SHC1
ENSG00000160410	SHKBP1
ENSG00000184990	SIVA1
ENSG00000113558	SKP1
ENSG00000109171	SLAIN2
ENSG00000126903	SLC10A3
ENSG00000144136	SLC20A1
ENSG00000100075	SLC25A1
ENSG00000108528	SLC25A11
ENSG00000141873	SLC39A3
ENSG00000080503	SMARCA2
ENSG00000099956	SMARCB1
ENSG00000223553	SMPD4P1
ENSG00000197157	SND1
ENSG00000167208	SNX20
ENSG00000184557	SOCS3
ENSG00000167182	SP2
ENSG00000159674	SPON2
ENSG00000167978	SRRM2
ENSG00000176101	SSNA1
ENSG00000084090	STARD7
ENSG00000167323	STIM1
ENSG00000090372	STRN4
ENSG00000104915	STX10
ENSG00000106089	STX1A
ENSG00000076944	STXBP2
ENSG00000198252	STYX
ENSG00000129103	SUMF2
ENSG00000196235	SUPT5H
ENSG00000148248	SURF4
ENSG00000157303	SUSD3
ENSG00000108639	SYNGR2
ENSG00000142765	SYTL1
ENSG00000171148	TADA3
ENSG00000162367	TAL1
ENSG00000168394	TAP1
ENSG00000231925	TAPBP
ENSG00000175463	TBC1D10C
ENSG00000107021	TBC1D13
ENSG00000121749	TBC1D15
ENSG00000197226	TBC1D9B
ENSG00000028839	TBPL1
ENSG00000180964	TCEAL8
ENSG00000196663	TECPR2
ENSG00000166848	TERF2IP
ENSG00000120708	TGFBI
ENSG00000069702	TGFBR3
ENSG00000196407	THEM5
ENSG00000130775	THEMIS2
ENSG00000151090	THRB
ENSG00000265354	TIMM23
ENSG00000149476	TKFC
ENSG00000141524	TMC6
ENSG00000110108	TMEM109
ENSG00000135956	TMEM127
ENSG00000249992	TMEM158
ENSG00000130748	TMEM160
ENSG00000134851	TMEM165
ENSG00000127419	TMEM175
ENSG00000163444	TMEM183A
ENSG00000106771	TMEM245
ENSG00000112697	TMEM30A
ENSG00000196187	TMEM63A
ENSG00000187653	TMSB4XP8
ENSG00000185361	TNFAIP8L1
ENSG00000101470	TNNC2
ENSG00000064419	TNPO3
ENSG00000100284	TOM1
ENSG00000175662	TOM1L2
ENSG00000100216	TOMM22
ENSG00000164938	TP53INP1
ENSG00000186815	TPCN1
ENSG00000217027	TPT1P4
ENSG00000123144	TRIR
ENSG00000170892	TSEN34
ENSG00000182173	TSEN54
ENSG00000100300	TSPO
ENSG00000187189	TSPYL4
ENSG00000184281	TSSC4
ENSG00000075234	TTC38
ENSG00000188229	TUBB4B
ENSG00000178952	TUFM
ENSG00000141759	TXNL4A
ENSG00000137073	UBAP2
ENSG00000072401	UBE2D1
ENSG00000170035	UBE2E3
ENSG00000102178	UBL4A
ENSG00000130717	UCK1
ENSG00000132478	UNK
ENSG00000233954	UQCRHL
ENSG00000103005	USB1
ENSG00000220205	VAMP2
ENSG00000197415	VEPH1
ENSG00000136451	VEZF1
ENSG00000196715	VKORC1L1
ENSG00000197969	VPS13A
ENSG00000151502	VPS26B
ENSG00000019102	VSIG2
ENSG00000102763	VWA8
ENSG00000140105	WARS
ENSG00000132471	WBP2
ENSG00000124535	WRNIP1
ENSG00000123124	WWP1
ENSG00000015153	YAF2
ENSG00000065978	YBX1
ENSG00000181704	YIPF6
ENSG00000185728	YTHDF3
ENSG00000115085	ZAP70
ENSG00000160446	ZDHHC12
ENSG00000163812	ZDHHC3
ENSG00000107372	ZFAND5
ENSG00000161642	ZNF385A
ENSG00000233527	ZNF529-AS1
ENSG00000171161	ZNF672
ENSG00000229809	ZNF688
